# Supplementary material for: Nurse’s perceptions of support for sexual and reproductive issues in adolescents and young adults with cancer
Source: PLoS One. 2022 Jun 8;17(6):e0265830. doi: 10.1371/journal.pone.0265830 (PMC9176807; doi:10.1371/journal.pone.0265830)
Supplement: S1 Data — (XLSX) [file pone.0265830.s003.xlsx]

## Sheet: Dataset
ID	A1	A2	A3	A4	A5	A5-1	A6	A7	A7-1	A8	A8-1	A9	A10	A11	B1	B2	B3	B4	B5	B6	B7-1	B7-2	B7-3	B7-4	B7-5	B7-6	B7-7	B7-8	B7-9	B7-10	B7-11	B7-12	B8	B9-1	B9-2	B9-3	B9-4	B9-5	B9-6	B9-7
25201	0	0	0	0	9,14	2	1	2	2	1	99	3	3	1	1	1	3	3	3	3	1	1	1	1	0	0	0	0	1	0	0	0	2	0	0	0	1	0	0	0
43210	2	1	28	2	9,14	2	1	1	#NULL!	1	99	3	1	1	2	2	3	2	2	2	0	1	1	1	1	0	0	0	1	1	0	0	1	1	1	1	1	0	0	0
43207	2	1	28	2	9,14	2	1	1	#NULL!	1	99	3	3	1	1	1	1	1	2	2	0	1	0	1	1	1	1	0	0	0	0	0	1	0	1	0	1	0	0	0
30217	0	0	21	0	9,14	1	1	1	#NULL!	2	99	2	2	1	1	1	3	2	2	2	0	0	1	0	0	0	0	0	0	0	0	0	2	1	1	0	0	1	1	0
53103	0	0	0	0	9,14	1	1	1	#NULL!	1	99	2	2	1	2	1	3	1	2	4	0	1	0	0	1	0	0	0	0	0	0	0	2	1	1	0	0	1	0	0
780201	4	3	25	2	9,14	1	1	99	1	1	99	3	3	1	1	1	3	3	2	3	1	0	0	0	0	0	0	0	1	0	0	0	4	0	0	0	0	0	0	0
27501	1	1	16	4	9,14	1	1	1	#NULL!	1	99	2	2	1	1	1	2	2	2	3	1	0	0	0	0	0	0	0	1	0	0	0	2	0	1	0	0	0	0	0
30203	0	0	21	0	9,14	1	3	1	#NULL!	1	99	3	3	1	2	2	2	2	2	2	0	1	1	1	1	0	0	1	1	0	0	0	1	1	1	0	0	0	0	0
30201	0	0	21	0	9,14	1	3	1	#NULL!	1	99	2	2	1	1	1	2	1	1	1	0	1	1	0	0	0	0	0	0	0	0	0	1	1	1	1	0	1	1	0
30206	0	0	21	0	9,14	1	3	1	#NULL!	1	99	3	3	1	1	1	3	3	3	3	0	0	1	0	0	0	0	0	0	0	0	0	1	1	1	0	1	1	1	0
29205	1	1	18	4	9,14	1	1	1	#NULL!	1	99	1	1	1	1	1	2	2	2	2	0	1	1	1	0	0	1	0	1	1	0	0	2	1	1	0	0	1	0	0
29203	1	1	18	4	9,14	1	1	1	#NULL!	1	99	1	1	1	1	1	1	1	1	2	1	1	1	0	0	0	0	0	1	0	0	0	2	1	1	1	1	0	0	0
750106	1	1	19	4	9,13,14	2	1	1	#NULL!	1	99	2	1	1	1	1	3	2	2	3	0	1	0	1	0	0	0	0	1	0	0	0	2	1	1	1	1	0	0	0
750102	1	1	19	4	9,13,14	2	1	1	#NULL!	1	99	2	2	1	2	1	3	2	3	3	0	1	0	0	0	0	0	0	1	1	0	0	2	1	1	1	1	0	0	0
43208	2	1	28	2	9,13	2	1	99	1	2	2	3	3	2	1	1	2	2	2	2	0	1	0	0	1	0	1	0	1	0	0	0	1	1	1	0	1	0	0	0
67107	0	0	0	0	9,10,14	2	1	1	#NULL!	1	99	3	3	1	2	2	3	2	2	2	0	1	0	0	0	0	0	0	0	0	0	0	4	0	1	0	1	0	0	0
24401	0	0	0	0	9,10,14	2	1	1	#NULL!	1	99	2	2	1	2	1	3	2	3	3	1	0	1	0	0	0	1	0	0	1	0	0	2	1	1	0	0	0	0	0
770102	1	1	23	5	9,10,14	2	1	1	#NULL!	1	99	2	2	1	2	1	3	2	3	3	0	0	0	0	0	0	0	0	0	0	1	0	4	0	1	0	0	0	1	0
39203	0	0	0	0	9,10,14	1	3	1	#NULL!	1	99	3	2	1	2	1	2	2	2	3	1	1	0	0	0	0	1	0	0	0	0	0	2	0	1	1	1	1	1	0
47104	1	1	29	3	9,10,14	1	3	1	#NULL!	1	99	2	2	1	1	1	3	3	3	3	0	1	0	0	0	0	0	0	0	0	0	0	2	1	1	1	1	1	1	0
39201	0	0	0	0	9,10,14	1	1	2	1	2	2	3	3	2	2	1	3	1	2	3	1	1	1	0	0	0	0	0	0	0	0	0	2	1	1	1	1	1	0	0
21302	2	1	14	3	9,10,11,14	2	1	1	#NULL!	2	2	3	3	2	2	2	3	3	3	4	0	0	1	0	0	1	0	1	0	0	0	0	4	1	1	1	1	0	0	0
52131	0	0	0	0	9,10,11	2	1	2	2	1	99	3	1	1	2	1	3	2	1	2	1	1	0	0	0	0	1	1	1	0	0	0	1	1	1	0	0	0	0	0
770101	1	1	23	5	9,10,11	2	1	1	#NULL!	1	99	1	1	1	2	2	3	2	2	3	0	1	0	0	0	0	0	0	0	0	0	0	2	0	0	0	0	1	0	0
770103	1	1	23	5	9,10,11	2	1	1	#NULL!	1	99	3	3	1	1	1	2	1	2	3	0	0	1	0	0	0	0	0	1	1	0	0	2	0	1	0	1	0	0	0
770105	1	1	23	5	9,10,11	2	1	1	#NULL!	1	99	1	1	1	2	2	2	2	2	2	0	0	1	0	0	0	0	0	0	0	0	0	4	0	1	0	0	0	0	0
21301	2	1	14	3	9,10	1	1	1	#NULL!	1	99	3	3	1	2	1	2	2	2	3	0	1	0	1	0	1	1	0	0	0	0	0	2	1	1	0	0	0	0	0
52110	0	0	0	0	9,10	1	1	1	#NULL!	1	99	3	3	1	2	2	2	2	2	2	1	0	1	0	1	1	1	1	0	0	0	0	2	1	0	0	1	0	0	0
850209	4	1	34	4	9,10	1	1	2	2	1	99	3	2	1	1	1	1	1	1	1	1	1	1	1	1	1	1	0	1	1	0	0	2	1	1	1	1	1	1	0
52116	0	0	0	0	9,10	1	1	1	#NULL!	1	99	2	2	1	2	2	2	2	2	2	0	0	0	1	1	1	0	0	0	0	0	0	2	1	1	0	0	0	0	0
850205	4	1	34	4	9,10	1	1	1	#NULL!	1	99	2	2	1	2	2	2	2	2	2	0	1	0	0	0	0	1	0	0	0	0	0	3	1	1	0	0	0	0	0
810306	1	1	28	5	9,10	1	1	1	#NULL!	1	99	2	2	1	2	2	2	2	2	2	1	1	1	0	0	0	0	1	1	0	0	0	4	1	1	1	0	0	0	0
949921	#NULL!	#NULL!	#NULL!	#NULL!	9,10	1	1	1	#NULL!	1	99	3	2	1	3	1	2	2	2	2	1	1	1	1	1	1	1	1	1	1	0	0	4	1	1	0	1	1	1	0
02201	0	0	0	0	9,10	1	1	1	#NULL!	1	99	1	1	1	2	2	2	2	2	2	0	0	0	1	0	0	0	0	0	0	0	0	2	1	1	0	0	0	0	0
52119	0	0	0	0	9,10	1	1	1	#NULL!	1	99	1	1	1	2	2	3	3	3	3	0	0	0	0	0	0	0	0	0	0	1	0	4	1	1	0	0	1	0	0
52112	0	0	0	0	9,10	1	1	1	#NULL!	1	99	3	3	1	1	1	2	2	2	3	0	0	0	0	0	0	0	0	0	0	1	0	2	1	1	0	0	1	0	0
52140	0	0	0	0	9,10	1	1	2	2	1	99	3	2	1	2	2	2	2	2	2	0	1	0	1	0	0	1	1	1	1	0	0	2	1	1	0	1	1	1	0
55105	0	0	0	0	9,10	1	1	1	#NULL!	1	99	2	1	1	1	1	4	4	4	3	0	1	0	1	0	1	0	1	1	1	0	0	2	1	1	0	1	1	0	0
850208	4	1	34	4	9,10	1	1	1	#NULL!	1	99	2	2	1	1	1	4	2	2	3	1	1	1	1	0	0	0	1	0	1	0	0	2	1	1	1	1	1	1	0
46107	0	0	0	0	9,10	1	1	1	#NULL!	1	99	2	2	1	1	1	3	2	2	2	1	0	0	0	0	0	0	0	1	1	0	0	2	1	1	1	1	1	1	0
52150	0	0	0	0	9,10	1	1	1	#NULL!	1	99	2	2	1	1	1	2	2	1	2	0	1	0	0	0	0	1	0	1	0	0	0	2	1	1	0	0	0	0	0
46101	0	0	0	0	9,10	1	1	1	#NULL!	1	99	2	1	1	2	1	2	2	2	3	1	0	0	0	0	0	1	0	0	0	0	0	2	1	1	0	0	1	0	0
52138	0	0	0	0	9,10	1	1	1	#NULL!	1	99	1	1	1	1	1	2	2	2	2	1	1	0	1	0	0	1	1	1	0	0	0	2	1	1	1	1	1	1	0
52135	0	0	0	0	9,10	1	1	2	2	1	99	3	3	1	1	1	2	2	3	3	1	0	0	0	0	0	0	1	1	0	0	0	2	1	1	1	0	0	1	0
52143	0	0	0	0	9,10	1	1	1	#NULL!	1	99	2	2	1	2	2	2	1	2	2	0	0	0	1	0	0	0	0	0	0	0	0	3	1	1	1	0	1	1	0
850214	4	1	34	4	9,10	1	1	2	#NULL!	1	99	3	2	1	2	2	3	2	3	3	0	0	0	0	0	0	1	0	0	0	0	0	2	1	0	0	0	1	0	0
52139	0	0	0	0	9,10	1	1	1	#NULL!	1	99	1	1	2	2	2	2	2	2	2	0	1	0	1	1	0	0	0	0	0	0	0	2	0	1	0	0	0	0	0
850204	4	1	34	4	9,10	1	1	1	#NULL!	2	99	3	3	1	2	1	3	1	1	3	1	1	1	0	1	0	1	0	1	0	0	0	1	0	1	0	1	0	0	0
850215	4	1	34	4	9,10	1	1	1	#NULL!	1	99	2	2	1	2	2	2	2	3	4	0	1	0	0	0	0	0	1	1	0	0	0	4	1	1	0	1	1	0	0
52114	0	0	0	0	9,10	1	1	2	2	1	99	3	3	1	1	1	2	2	2	4	0	0	0	0	0	1	1	1	0	1	0	0	2	0	0	0	1	1	0	0
01104	2	0	1	0	9	1	1	1	#NULL!	1	99	2	2	1	1	1	2	2	2	3	0	1	1	1	0	0	1	0	0	0	0	0	2	1	1	0	0	1	0	0
01106	2	0	1	0	9	1	1	1	#NULL!	1	99	2	2	1	1	1	4	4	4	3	0	0	0	1	0	0	1	0	0	0	0	0	2	0	1	0	0	0	0	0
01113	2	0	1	0	9	1	1	1	#NULL!	1	99	2	2	1	2	2	2	2	2	2	0	0	0	1	1	0	1	0	0	0	0	0	2	1	1	0	0	1	1	0
10405	2	1	7	2	9	1	1	1	#NULL!	1	99	1	1	1	2	2	2	2	2	2	1	0	1	0	0	0	1	1	1	1	0	0	2	0	0	0	1	0	0	0
13402	1	1	9	5	9	1	1	1	#NULL!	1	99	3	1	1	1	1	3	3	3	4	1	1	0	0	0	1	1	1	0	0	0	0	2	1	1	0	0	0	0	0
25102	0	0	0	0	9	1	1	1	#NULL!	1	99	1	1	1	3	2	3	2	2	3	1	1	1	1	0	0	1	0	0	0	0	0	2	1	1	0	0	1	0	0
25103	0	0	0	0	9	1	1	1	#NULL!	1	99	3	3	2	1	1	3	3	3	3	0	0	1	1	1	0	0	0	1	0	0	0	2	1	0	0	1	0	0	0
30213	0	0	21	0	9	1	1	1	#NULL!	1	99	3	3	1	2	2	2	1	2	2	0	0	1	0	0	0	0	1	0	0	0	0	2	1	1	0	0	0	0	0
53107	0	0	0	0	9	1	1	1	#NULL!	1	99	3	2	1	1	1	3	3	3	4	0	0	0	0	0	0	0	0	0	0	1	0	4	0	1	0	0	1	0	0
53109	0	0	0	0	9	1	1	1	#NULL!	1	99	1	1	1	1	1	3	2	2	4	0	0	0	0	0	0	0	0	1	0	0	0	2	1	1	0	1	0	0	0
56717	2	1	38	3	9	1	1	1	#NULL!	1	99	1	1	1	2	2	2	2	2	2	0	1	0	1	1	0	1	0	1	0	0	0	2	1	1	0	0	1	0	0
65705	4	1	47	3	9	1	1	1	#NULL!	1	99	3	3	1	2	1	2	1	1	1	0	1	0	0	0	0	1	0	0	0	0	0	3	1	1	0	0	0	0	0
66205	1	1	1	5	9	1	1	1	#NULL!	1	99	2	2	1	2	2	3	2	4	4	0	1	1	0	0	1	0	0	0	0	0	0	2	0	1	0	1	0	0	0
770106	1	1	23	5	9	1	1	1	#NULL!	1	99	2	1	1	2	1	3	2	2	3	0	0	1	1	0	0	0	1	0	0	0	0	4	0	1	0	1	0	1	0
830610	1	1	29	5	9	1	1	1	#NULL!	1	99	1	1	1	1	1	2	2	2	2	0	0	0	0	0	0	0	0	0	1	0	0	2	1	1	0	0	0	0	0
830620	1	1	29	5	9	1	1	1	#NULL!	1	99	2	2	1	1	1	2	1	2	2	0	0	0	0	0	0	0	0	0	0	0	0	2	0	0	0	1	0	1	0
53101	0	0	0	0	9	1	1	2	2	1	99	3	3	1	1	2	2	2	1	2	1	1	0	0	0	0	1	1	1	1	0	0	1	1	1	1	1	1	0	0
66202	1	1	1	5	9	1	1	1	#NULL!	1	99	2	2	1	1	1	2	1	2	2	0	1	1	1	0	0	0	0	0	0	0	0	2	1	1	1	1	0	0	0
01118	2	0	1	0	9	1	1	1	#NULL!	1	99	3	2	1	2	2	3	3	3	4	1	0	0	0	0	0	0	1	0	0	0	0	3	1	0	0	0	0	0	0
25111	0	0	0	0	9	1	1	1	#NULL!	1	99	1	1	1	3	2	2	1	1	2	1	1	1	1	1	0	1	0	1	1	0	0	4	1	0	0	1	0	0	0
30204	0	0	21	0	9	1	1	2	2	1	99	3	3	1	1	1	2	2	2	2	0	1	1	0	0	0	1	0	1	1	0	0	1	1	1	1	0	0	0	0
30218	0	0	21	0	9	1	3	1	#NULL!	1	99	2	2	1	1	1	2	2	1	1	1	1	1	1	1	0	0	0	0	0	0	0	1	1	0	0	0	0	0	0
52120	0	0	0	0	9	1	1	1	#NULL!	1	99	1	1	1	1	1	2	2	2	3	0	0	0	0	0	0	0	0	0	0	0	1	4	1	0	0	0	0	0	0
64702	4	1	46	3	9	1	1	1	#NULL!	1	99	2	1	1	1	1	2	2	2	3	0	1	1	0	0	0	0	0	0	0	0	0	2	1	1	0	0	1	1	0
01104-1	2	0	1	0	9	1	1	1	#NULL!	1	99	2	2	1	2	2	3	2	2	3	0	0	0	1	0	0	1	0	0	0	0	0	3	1	1	0	1	1	1	0
01105	2	0	1	0	9	1	1	1	#NULL!	1	99	3	3	1	1	1	4	4	4	4	0	0	0	0	0	0	1	0	0	1	0	0	3	0	0	0	1	0	0	0
27502	1	1	16	4	9	1	1	2	1	1	99	3	3	1	1	1	3	3	2	3	0	0	1	1	0	0	1	0	0	0	0	0	2	1	1	0	1	0	0	0
33302	0	0	0	0	9	1	1	2	1	1	99	3	3	1	1	1	3	3	3	3	0	1	0	1	0	0	0	1	1	1	0	0	2	1	1	0	1	1	0	0
56702	2	1	38	3	9	1	1	1	#NULL!	1	99	3	3	1	2	2	2	2	2	3	1	1	0	0	0	0	1	0	1	0	0	0	2	1	1	1	0	0	0	0
56715	2	1	38	3	9	1	1	1	#NULL!	1	99	3	2	1	2	2	3	3	3	3	1	0	0	0	0	0	0	0	0	0	0	0	4	1	0	0	0	1	0	0
66201	1	1	1	5	9	1	1	1	#NULL!	1	99	1	1	1	1	1	2	2	2	3	1	1	1	0	0	0	0	0	0	0	0	0	1	0	1	0	0	0	0	0
830611	1	1	29	5	9	1	1	1	#NULL!	1	99	1	1	1	2	2	2	2	2	2	0	0	0	0	0	0	0	0	0	0	1	0	4	1	0	1	0	1	0	0
13403	1	1	9	5	9	1	1	1	#NULL!	1	99	3	3	1	1	1	2	2	2	3	0	0	1	1	0	0	0	0	0	0	0	0	2	1	0	0	1	0	0	0
13401	1	1	9	5	9	1	1	1	#NULL!	1	99	3	2	1	2	1	3	2	3	3	1	1	0	0	0	0	0	0	1	0	0	0	2	1	1	0	1	0	0	0
25105	0	0	0	0	9	1	1	1	#NULL!	1	99	1	1	1	2	2	2	2	2	4	0	0	0	0	0	0	1	0	0	0	0	0	4	0	1	0	0	0	0	0
25108	0	0	0	0	9	1	1	1	#NULL!	1	99	2	2	1	2	2	3	2	3	3	0	1	1	1	0	0	0	0	0	0	0	0	2	0	0	0	0	0	1	0
30211	0	0	21	0	9	1	1	1	#NULL!	1	99	2	2	1	1	1	3	2	2	2	0	1	1	0	0	0	0	0	1	0	0	0	2	1	1	0	0	1	0	0
830609	1	1	29	5	9	1	1	1	#NULL!	1	99	2	2	1	2	1	2	2	2	3	0	0	1	0	0	0	0	1	0	0	0	0	2	0	0	0	1	0	0	0
18103	0	0	0	0	9	1	1	1	1	1	99	2	2	1	1	1	2	2	2	2	0	1	0	1	0	0	1	0	1	1	0	0	2	1	1	1	0	0	0	0
30205	0	0	21	0	9	1	1	1	#NULL!	1	99	1	1	1	1	1	2	2	1	1	1	0	1	0	0	0	0	1	1	0	0	0	2	1	1	0	0	0	0	0
19103	1	1	13	5	9	1	1	1	#NULL!	1	99	2	2	1	1	1	3	3	2	3	1	0	1	1	0	0	0	0	0	0	0	0	2	1	0	0	0	1	0	0
56707	2	1	38	3	9	1	1	1	#NULL!	1	99	1	1	2	1	1	2	2	2	2	1	1	0	0	1	0	1	1	1	0	0	0	2	0	1	0	0	0	0	0
56716	2	1	38	3	9	1	1	1	#NULL!	1	99	2	2	1	1	1	2	2	2	3	0	1	0	0	0	0	0	0	0	0	0	0	2	1	0	0	1	0	0	0
25112	0	0	0	0	9	1	1	1	#NULL!	2	1	3	3	2	2	1	3	3	3	4	0	1	1	1	1	1	0	1	0	1	0	0	2	1	1	0	1	1	0	0
56718	2	1	38	3	9	1	1	1	#NULL!	1	99	2	2	1	2	2	3	2	2	4	1	1	0	1	0	0	0	0	0	0	0	0	2	0	1	0	0	0	0	0
64701	4	1	46	3	9	1	1	1	#NULL!	1	99	3	3	1	2	2	3	2	2	3	0	1	1	0	0	0	0	0	0	0	0	0	2	0	0	0	1	0	0	0
64704	4	1	46	3	9	1	1	99	2	1	99	3	3	1	1	1	2	1	2	3	0	0	0	0	0	0	0	0	0	0	1	0	2	0	1	0	1	0	0	0
10413	2	1	7	2	9	1	1	2	#NULL!	1	99	3	3	1	2	2	2	2	3	4	0	1	0	0	0	0	0	1	1	1	0	0	2	1	1	0	0	0	0	0
01110	2	0	1	0	9	1	1	1	#NULL!	1	99	3	3	1	1	1	2	1	2	2	1	0	0	0	0	0	1	0	0	0	0	0	2	0	1	0	0	0	0	0
01119	2	0	1	0	9	1	1	1	#NULL!	1	99	1	1	1	1	1	2	1	2	2	0	0	0	0	0	0	1	0	0	0	0	0	2	1	1	0	0	1	0	0
30214	0	0	21	0	9	1	1	2	#NULL!	1	99	2	2	1	1	1	2	2	2	2	0	0	0	0	0	0	1	0	1	0	0	0	2	1	0	0	0	0	0	0
56713	2	1	38	3	9	1	1	1	#NULL!	1	99	2	2	1	1	1	2	2	2	2	0	0	0	0	0	0	1	0	0	0	0	0	2	1	0	0	0	0	0	0
750101	1	1	19	4	9	1	1	1	#NULL!	1	99	3	3	2	1	1	2	2	2	3	0	1	0	0	0	0	1	0	1	0	0	0	2	1	1	1	1	1	1	0
01112	2	0	1	0	9	1	1	1	#NULL!	1	99	2	2	1	1	1	2	2	2	2	0	1	1	1	1	0	1	1	0	1	0	0	2	1	0	0	1	0	1	0
56714	2	1	38	3	9	1	1	1	#NULL!	1	99	2	2	1	2	1	2	2	2	3	1	1	0	1	1	0	1	0	0	0	0	0	2	1	1	0	0	0	0	0
29201	1	1	18	4	9	1	1	1	#NULL!	1	99	1	1	1	2	1	2	2	2	2	0	1	1	0	0	0	0	0	0	0	0	0	2	1	0	1	0	0	0	0
30215	0	0	21	0	9	1	1	1	#NULL!	1	99	2	2	1	1	1	2	2	2	3	0	0	1	0	0	0	0	0	0	0	0	0	2	1	0	1	1	1	0	0
43203	2	1	28	2	9	1	1	1	#NULL!	1	99	2	1	1	1	1	2	1	2	2	1	1	1	1	1	1	1	0	1	0	0	0	2	1	1	1	1	1	0	0
48110	0	0	0	0	9	1	1	1	#NULL!	1	99	3	3	1	1	1	2	2	2	3	0	1	0	1	0	0	0	0	0	0	0	0	2	1	0	0	0	1	0	0
01109	2	0	1	0	9	1	1	1	#NULL!	1	99	2	2	1	1	1	3	2	3	4	0	1	0	1	0	0	1	0	0	0	0	0	4	1	1	0	0	0	0	0
56709	2	1	38	3	9	1	1	1	#NULL!	1	99	2	2	1	1	1	3	2	3	3	1	1	0	0	1	0	1	1	1	1	0	0	2	1	1	0	1	0	1	0
33309	0	0	0	0	9	1	1	1	#NULL!	1	99	3	3	1	2	2	2	2	1	1	1	0	0	0	0	0	0	0	0	0	0	0	4	1	1	0	0	1	0	0
43204	2	1	28	2	9	1	1	1	#NULL!	1	99	3	3	2	1	1	2	2	2	3	0	1	0	1	1	1	1	0	1	1	0	0	1	0	1	0	1	0	0	0
43206	2	1	28	2	9	1	1	1	#NULL!	1	99	3	2	1	2	2	2	2	2	3	0	0	0	1	1	1	1	1	1	0	0	0	2	1	0	0	1	1	0	0
830615	1	1	29	5	9	1	1	1	#NULL!	1	99	3	3	1	2	2	2	2	2	2	0	0	1	0	0	0	0	0	0	0	0	0	2	0	0	0	1	0	0	0
43201	2	1	28	2	9	1	1	1	#NULL!	1	99	3	2	2	1	1	3	2	3	3	0	0	0	0	1	0	1	0	0	0	0	0	1	1	1	0	1	0	0	0
830614	1	1	29	5	9	1	1	1	#NULL!	1	99	2	2	1	2	2	2	2	2	3	0	0	0	0	0	0	1	1	0	0	0	0	3	0	1	0	0	0	1	0
10404	2	1	7	2	9	1	1	1	#NULL!	1	99	3	3	1	1	1	3	2	2	3	0	1	0	1	1	0	1	1	1	1	0	0	2	1	1	1	1	1	1	0
56711	2	1	38	3	9	1	1	1	#NULL!	1	99	2	2	1	2	1	3	3	3	4	1	1	0	0	0	0	1	0	0	0	0	0	2	0	1	0	0	1	1	0
29204	1	1	18	4	9	1	1	1	#NULL!	1	99	1	1	1	1	1	3	3	3	3	1	1	0	1	0	1	0	1	0	0	0	0	2	1	1	0	0	0	0	0
56705	2	1	38	3	9	1	1	1	#NULL!	1	99	2	2	1	1	1	2	2	2	3	1	0	1	0	1	0	0	0	0	0	0	0	2	0	0	1	1	0	0	0
53110	0	0	0	0	9	1	1	1	#NULL!	1	99	3	2	1	1	1	4	3	3	3	0	0	0	0	0	0	0	0	0	0	1	0	3	1	1	0	1	1	1	0
56701	2	1	38	3	9	1	1	1	#NULL!	1	99	2	2	2	1	1	3	2	2	3	1	1	1	1	1	0	1	0	1	0	0	0	1	0	1	0	1	1	0	0
56703	2	1	38	3	9	1	1	1	#NULL!	1	99	1	1	1	2	1	2	2	1	2	0	0	0	0	0	0	0	0	1	0	0	0	2	0	0	0	0	0	0	0
56706	2	1	38	3	9	1	1	1	#NULL!	1	99	2	2	1	2	2	3	2	2	3	0	0	1	0	1	0	0	0	0	0	0	0	2	0	1	0	1	0	0	0
56712	2	1	38	3	9	1	1	1	#NULL!	1	99	2	2	2	1	1	4	1	1	1	0	0	0	0	0	0	1	0	0	0	0	0	4	1	1	1	1	1	1	0
56719	2	1	38	3	9	1	1	1	#NULL!	1	99	3	3	1	1	1	2	2	1	4	0	0	0	0	1	0	1	0	0	0	0	0	4	1	1	1	0	1	0	0
10403	2	1	7	2	9	1	1	1	#NULL!	1	99	2	2	1	1	1	2	2	2	2	0	1	0	0	0	0	0	0	0	0	0	0	3	1	0	0	0	0	0	0
25104	0	0	0	0	9	1	1	1	#NULL!	1	99	1	1	1	2	2	2	2	2	3	0	0	0	1	1	0	0	0	0	0	0	0	2	1	1	0	0	0	0	0
33305	0	0	0	0	9	1	1	1	#NULL!	1	99	2	2	1	1	1	3	3	2	4	0	1	0	0	0	0	1	1	0	0	0	0	2	1	1	0	0	1	1	0
56710	2	1	38	3	9	1	1	1	#NULL!	1	99	1	1	1	2	2	3	2	2	2	0	0	0	0	0	0	1	0	0	0	0	0	4	1	0	0	0	0	0	0
03101	4	1	1	4	9	1	1	2	1	1	99	3	1	1	2	2	2	2	2	2	0	1	1	1	0	0	0	1	1	1	0	0	2	1	1	0	0	0	0	0
10407	2	1	7	2	9	1	1	1	#NULL!	1	99	3	3	1	1	1	2	1	1	3	0	0	0	1	0	0	1	0	0	0	0	0	2	1	1	1	0	0	0	0
10410	2	1	7	2	9	1	1	1	#NULL!	1	99	1	1	1	2	1	2	2	2	2	0	1	0	0	0	0	1	1	0	1	0	0	2	1	0	0	1	0	0	0
53105	0	0	0	0	9	1	1	1	2	1	99	3	1	1	1	1	2	2	2	3	0	0	0	0	0	0	0	0	1	0	0	0	4	1	1	1	1	1	1	0
56720	2	1	38	3	9	1	1	1	#NULL!	1	99	1	1	1	1	1	2	2	2	2	0	0	0	0	0	0	1	0	0	0	0	0	2	0	1	0	0	0	0	0
830605	1	1	29	5	9	1	1	1	#NULL!	1	99	1	1	1	1	1	3	3	3	3	0	0	0	0	0	0	0	0	0	0	1	0	4	1	1	1	1	1	1	0
48103	0	0	0	0	8,9,13	2	1	1	#NULL!	1	99	2	2	1	1	1	2	1	2	3	1	1	1	1	1	0	0	1	1	1	0	0	1	1	1	0	1	0	0	0
07116	2	1	4	2	8,9,12	2	1	1	1	1	99	3	3	1	1	1	2	2	3	3	1	1	0	0	1	0	0	1	1	0	0	0	2	1	1	1	1	1	1	0
48104	0	0	0	0	8,9	2	1	1	#NULL!	1	99	1	1	1	2	1	3	2	2	3	0	1	0	0	0	0	1	0	0	1	0	0	3	0	1	0	0	0	0	0
48112	0	0	0	0	8,9	2	1	1	#NULL!	1	99	2	2	2	2	2	2	1	2	2	0	0	0	0	0	0	0	0	1	0	0	0	2	0	1	0	0	1	0	0
19105	1	1	13	5	8,9	2	1	1	#NULL!	2	2	2	2	1	1	1	3	3	3	4	0	1	1	0	1	0	0	0	0	0	0	0	2	0	0	0	0	1	0	1
48108	0	0	0	0	8,9	2	3	1	#NULL!	1	99	2	2	1	2	2	2	2	2	3	0	1	0	0	0	0	0	0	0	1	0	0	2	0	1	0	0	0	0	0
48115	0	0	0	0	8,9	2	3	1	#NULL!	1	99	2	2	1	1	1	2	2	2	3	0	1	0	0	0	0	0	0	0	0	0	0	2	1	1	0	1	0	1	0
19102	1	1	13	5	8,9	2	1	2	1	1	99	3	3	1	2	1	1	1	2	2	1	1	1	1	1	0	1	0	0	1	0	0	2	1	1	0	1	0	0	0
19104	1	1	13	5	8,9	2	1	1	#NULL!	1	99	2	2	1	2	1	3	1	2	3	0	0	1	0	0	0	0	0	0	0	0	1	2	1	1	0	1	1	0	0
19108	1	1	13	5	8,9	2	1	1	#NULL!	1	99	2	2	1	2	1	2	2	2	1	1	0	1	0	1	0	0	0	1	0	0	0	2	1	1	0	0	1	0	0
48109	0	0	0	0	8,9	2	1	1	#NULL!	1	99	2	2	2	1	1	3	3	3	3	0	0	0	0	0	0	0	0	0	0	1	0	4	1	0	0	0	0	0	0
48116	0	0	0	0	8,9	2	1	1	#NULL!	1	99	2	2	1	2	1	2	2	2	3	0	1	0	0	0	0	0	0	0	0	0	0	2	0	1	0	0	0	0	0
02702	0	0	0	0	8,14	2	1	1	#NULL!	1	99	2	2	1	2	2	3	3	2	3	0	0	0	0	0	0	1	1	1	0	0	0	3	1	0	0	0	0	0	0
27605	1	1	16	4	8,14	2	1	1	#NULL!	1	99	2	2	1	2	1	2	2	3	3	0	1	0	0	0	0	0	0	0	0	0	0	4	0	1	0	0	0	0	0
27603	1	1	16	4	8,14	2	1	99	2	1	99	3	2	1	1	1	3	2	3	4	0	0	0	0	0	0	0	0	0	0	1	0	4	1	1	0	0	0	0	0
830504	1	1	29	5	8,14	2	1	1	#NULL!	1	99	1	1	1	1	1	3	2	3	3	0	1	1	1	0	0	0	0	1	0	0	0	4	0	1	0	1	0	0	0
830506	1	1	29	5	8,14	2	1	1	#NULL!	1	99	3	2	1	1	1	4	3	3	3	0	0	0	0	0	0	0	0	0	0	1	0	3	1	1	1	1	0	0	0
830505	1	1	29	5	8,13	2	1	1	#NULL!	1	99	3	3	1	2	1	3	2	3	3	0	0	0	0	0	0	0	0	0	0	1	0	3	1	0	0	0	0	0	0
30404	0	0	21	0	8,13	2	1	1	#NULL!	1	99	2	2	1	2	2	2	2	2	2	0	1	0	0	0	0	1	0	1	1	0	0	2	1	1	1	1	1	1	0
830509	1	1	29	5	8,13	2	1	1	#NULL!	1	99	2	2	1	2	2	2	1	2	2	0	0	0	0	0	1	0	0	1	0	0	0	2	1	0	0	1	0	0	0
07119	2	1	4	2	8,12	2	1	1	#NULL!	1	99	3	3	2	2	1	2	1	2	2	0	0	1	0	0	0	0	0	0	0	0	0	2	1	0	0	1	0	0	0
07112	2	1	4	2	8,12	2	1	1	#NULL!	1	99	3	2	1	2	2	2	2	2	2	0	0	1	0	0	0	0	0	0	0	0	0	2	0	0	1	1	0	0	0
21203	2	1	14	3	8,10,14	2	1	1	#NULL!	1	99	1	1	1	1	1	2	2	2	3	1	1	0	0	0	0	0	1	0	0	0	0	4	1	0	1	0	0	0	0
900103	#NULL!	#NULL!	#NULL!	#NULL!	8,10,11,12	2	1	1	#NULL!	1	99	1	1	1	2	2	1	1	2	2	1	1	0	0	0	0	1	1	0	1	0	0	4	1	1	1	0	1	0	0
33113	0	0	0	0	8,10	2	1	1	#NULL!	1	99	2	1	1	2	2	3	2	3	3	0	0	0	0	0	0	1	0	0	0	0	0	2	1	0	0	0	0	0	0
33102	0	0	0	0	8,10	2	1	2	1	1	99	3	3	1	1	1	2	2	2	2	0	0	0	0	0	0	1	1	1	0	0	0	2	1	0	0	0	0	0	0
11207	4	1	7	5	8	2	1	1	#NULL!	1	99	2	2	1	1	1	3	3	3	3	0	0	1	0	0	0	0	0	0	0	0	0	4	1	0	0	0	1	1	0
30407	0	0	21	0	8	2	1	1	#NULL!	1	99	1	1	1	2	1	2	2	3	3	0	0	0	0	0	0	0	0	0	1	0	0	4	1	1	0	0	0	1	0
07107	2	1	4	2	8	2	1	1	#NULL!	1	99	1	1	1	2	2	2	2	2	2	1	1	0	0	0	0	1	0	1	0	0	0	2	1	1	0	1	1	1	0
18104	0	0	0	0	8	2	1	1	#NULL!	1	99	1	1	1	2	2	2	1	2	3	0	0	1	1	0	0	0	0	0	0	0	0	2	1	1	1	1	1	1	0
30403	0	0	21	0	8	2	1	2	1	1	99	3	3	1	2	2	2	1	2	2	1	1	1	1	0	0	1	1	0	0	0	0	3	1	1	0	0	0	0	0
30417	0	0	21	0	8	2	1	1	#NULL!	1	99	1	1	1	1	1	3	3	3	3	1	1	0	0	0	0	1	0	1	0	0	0	4	1	1	1	0	0	0	0
11208	4	1	7	5	8	2	1	2	1	1	99	3	2	1	2	1	3	2	3	3	0	0	0	0	0	0	0	0	1	0	0	0	2	1	1	0	0	0	0	0
850102	4	1	34	4	8	2	1	1	#NULL!	1	99	3	3	1	1	1	3	2	3	3	0	0	1	0	0	0	0	0	0	0	0	0	2	1	1	0	1	0	1	0
30402	0	0	21	0	8	2	1	1	#NULL!	1	99	2	2	1	2	2	2	1	1	1	1	0	1	1	0	0	0	0	0	0	0	0	3	1	1	0	0	0	0	0
850113	4	1	34	4	8	2	1	1	#NULL!	1	99	3	3	1	2	2	3	3	3	3	0	0	0	0	0	0	0	0	0	0	1	0	3	1	1	0	1	1	1	0
55703	0	0	0	0	8	2	1	1	#NULL!	1	99	3	3	1	2	2	2	2	3	3	0	1	0	0	0	0	0	1	0	0	0	0	2	0	0	0	1	1	0	0
02701	0	0	0	0	8	2	1	1	#NULL!	1	99	3	3	1	2	2	2	2	2	3	0	1	0	0	0	0	0	0	1	0	0	0	2	1	0	0	0	0	0	0
07111	2	1	4	2	8	2	1	1	#NULL!	1	99	2	2	1	1	1	2	1	2	2	1	1	1	0	0	0	0	0	1	0	0	0	1	1	1	1	0	1	0	0
07114	2	1	4	2	8	2	1	1	#NULL!	1	99	3	2	1	1	1	3	3	4	4	0	1	0	0	0	0	0	1	0	1	0	0	4	1	1	0	0	1	0	0
30414	0	0	21	0	8	2	1	1	#NULL!	1	99	2	2	1	1	1	4	4	4	4	0	0	0	0	0	0	0	0	1	0	0	0	4	0	0	0	1	0	0	0
30415	0	0	21	0	8	2	1	1	#NULL!	1	99	2	2	1	2	2	2	2	2	2	0	0	1	0	0	0	0	0	0	0	0	0	2	1	1	0	0	1	0	0
690102	1	1	3	5	8	2	1	1	#NULL!	1	99	3	3	2	2	2	3	2	4	4	0	0	1	0	0	0	0	1	1	0	0	0	2	1	0	1	1	0	0	0
830503	1	1	29	5	8	2	1	1	#NULL!	1	99	3	2	1	3	2	3	2	3	3	0	0	0	0	0	0	0	0	0	0	1	0	3	0	1	0	1	1	0	0
56810	2	1	38	3	8	2	1	1	#NULL!	1	99	1	1	1	2	2	3	3	3	3	0	0	0	0	0	0	0	0	0	0	0	0	1	1	1	0	0	0	0	0
55701	0	0	0	0	8	2	1	1	#NULL!	1	99	2	2	1	2	2	3	3	2	2	1	1	0	0	0	0	1	0	0	0	0	0	4	1	0	0	0	1	0	0
800104	1	1	28	0	8	2	1	1	#NULL!	1	99	2	2	1	2	1	2	1	2	2	0	1	0	1	0	0	0	0	1	1	0	0	1	1	1	1	0	0	0	0
05103	0	0	0	0	8	2	1	1	#NULL!	1	99	3	3	1	1	1	2	2	2	2	0	1	0	1	0	0	1	1	1	1	0	0	1	1	1	1	0	1	0	0
830508	1	1	29	5	8	2	3	1	#NULL!	1	99	1	1	1	1	1	2	2	2	2	1	1	0	0	0	0	0	0	0	0	0	0	4	1	1	0	0	0	0	0
07104	2	1	4	2	8	2	1	1	#NULL!	1	99	3	2	1	2	2	1	1	1	1	1	1	1	1	1	1	1	1	1	1	0	0	1	0	0	0	0	1	1	0
30412	0	0	21	0	8	2	1	1	#NULL!	1	99	2	2	1	2	2	3	3	3	3	0	0	0	0	0	0	0	0	1	0	0	0	4	0	1	1	0	0	0	0
63101	1	1	46	4	8	2	1	1	#NULL!	1	99	1	1	2	1	1	3	1	3	4	0	1	1	0	0	0	0	0	1	0	0	0	1	1	1	0	1	1	1	0
800102	1	1	28	0	8	2	1	1	#NULL!	1	99	1	1	1	2	2	2	2	2	2	0	1	1	0	0	0	0	0	0	0	0	0	2	1	1	0	0	0	0	0
800103	1	1	28	0	8	2	1	1	#NULL!	1	99	1	1	1	1	1	1	1	1	2	1	0	0	0	0	0	0	0	0	0	0	1	4	1	1	1	1	0	0	0
850110	4	1	34	4	8	2	1	1	#NULL!	1	99	3	3	1	2	1	3	3	2	3	0	0	0	0	0	0	0	0	1	1	0	0	3	1	0	0	0	0	0	0
30413	0	0	21	0	8	2	1	1	#NULL!	1	99	1	1	1	1	1	3	2	2	2	0	0	0	0	0	0	0	0	0	0	1	0	2	1	1	0	0	1	0	0
830502	1	1	29	5	8	2	1	1	#NULL!	1	99	1	1	1	2	2	3	3	2	3	1	0	1	0	0	0	1	0	0	0	0	0	4	1	1	0	1	1	1	0
54107	0	0	0	0	7,8,14	2	1	1	#NULL!	1	99	2	2	1	1	1	3	3	3	3	1	1	0	0	0	0	1	0	1	1	0	0	2	1	1	1	1	1	1	0
54103	0	0	0	0	7,8,14	2	1	1	#NULL!	1	99	3	1	1	1	1	2	1	2	3	0	1	0	0	0	0	0	0	0	0	0	0	4	1	0	0	0	0	0	0
43302	2	1	28	2	7,12,14	2	1	1	#NULL!	1	99	2	2	2	1	1	3	3	2	3	1	0	0	0	0	0	1	0	0	0	0	0	4	0	0	1	0	0	0	0
43304	2	1	28	2	7,12,14	2	1	1	#NULL!	1	99	3	3	1	2	2	2	2	2	3	1	1	0	0	0	0	0	0	1	0	0	0	1	0	0	1	1	0	0	0
43301	2	1	28	2	7,12,14	2	1	1	#NULL!	1	99	3	3	2	2	1	1	1	1	1	1	1	0	1	1	0	1	1	1	1	0	0	1	0	0	1	1	0	1	0
17512	2	1	13	3	7,10,14	2	1	1	#NULL!	1	99	2	2	1	1	1	2	2	2	2	1	1	1	0	0	0	0	1	1	0	0	0	3	1	0	1	0	0	0	0
17509	2	1	13	3	7,10	2	1	1	#NULL!	1	99	1	1	1	1	1	2	2	1	1	1	1	1	0	0	0	1	0	1	0	0	0	2	1	1	0	1	1	0	0
17516	2	1	13	3	7,10	2	1	1	#NULL!	1	99	2	1	1	2	2	2	2	2	2	0	0	0	0	0	0	0	0	0	0	0	0	2	1	0	1	0	1	1	0
17517	2	1	13	3	7,10	2	1	2	1	1	99	3	3	1	1	1	4	4	3	4	0	1	0	0	0	0	0	0	0	0	0	0	2	1	1	1	1	1	1	0
17201	2	1	13	3	7,10	2	1	1	#NULL!	1	99	2	2	1	1	1	2	2	2	2	1	0	1	0	0	0	0	0	0	0	0	0	2	1	0	0	0	0	0	0
17508	2	1	13	3	7,10	2	1	1	#NULL!	1	99	1	1	1	2	2	2	2	2	2	1	1	0	0	1	0	1	1	0	1	0	0	2	1	1	1	0	0	0	0
17513	2	1	13	3	7,10	2	1	1	#NULL!	1	99	2	2	2	1	1	1	1	2	4	1	1	1	0	1	1	0	0	1	0	0	0	2	1	1	0	0	0	1	0
17518	2	1	13	3	7,10	2	1	1	#NULL!	1	99	1	1	1	2	2	2	2	3	2	1	1	1	0	1	0	0	0	0	0	0	0	2	1	1	0	0	0	0	0
17514	2	1	13	3	7,10	2	1	1	#NULL!	1	99	1	1	1	2	2	1	2	2	2	0	1	1	0	1	0	0	0	1	1	0	0	3	1	1	0	1	0	0	0
080314	4	0	4	2	7	2	1	1	#NULL!	1	99	3	3	1	1	1	2	1	2	3	1	0	1	0	0	0	1	0	0	0	0	0	2	1	0	0	1	0	0	0
080316	4	0	4	2	7	2	3	1	#NULL!	1	99	2	2	1	2	2	4	4	4	4	0	0	0	0	0	0	0	0	0	0	1	0	3	0	0	0	1	0	0	0
46204	0	0	0	0	7	2	1	1	#NULL!	1	99	2	2	1	2	2	2	2	2	2	0	1	0	0	0	0	0	0	0	0	0	0	4	1	1	0	0	0	0	0
46201	0	0	0	0	7	2	1	1	#NULL!	1	99	3	2	1	2	2	4	4	4	4	1	0	0	0	0	0	0	0	0	0	0	0	4	1	0	0	1	0	1	0
46205	0	0	0	0	7	2	1	1	#NULL!	1	99	1	1	1	1	2	3	3	2	3	0	1	0	0	0	0	0	0	1	0	0	0	2	1	0	1	0	0	0	0
830309	1	1	29	5	7	2	1	1	#NULL!	1	99	3	2	1	1	1	3	2	3	3	0	0	0	0	0	0	0	0	0	0	1	0	2	0	0	0	1	0	0	0
830303	1	1	29	5	7	2	3	1	#NULL!	1	99	3	2	1	2	1	3	2	3	4	0	0	0	0	0	0	0	1	1	0	0	0	2	1	0	0	0	0	0	0
830313	1	1	29	5	7	2	1	1	#NULL!	1	99	2	1	1	1	2	3	3	3	3	0	1	0	0	0	0	1	0	1	0	0	0	2	1	1	1	0	0	0	0
080315	4	0	4	2	7	2	3	1	#NULL!	1	99	3	3	1	2	2	2	2	2	3	0	0	0	0	0	0	0	0	0	0	1	0	4	1	0	0	1	0	0	0
830312	1	1	29	5	7	2	1	2	1	1	99	3	3	1	2	2	3	2	3	4	1	0	0	1	0	0	0	0	0	0	0	0	2	1	1	0	0	1	0	0
47105	1	1	29	3	6,9,10,14	2	1	1	#NULL!	1	99	2	2	1	1	1	1	1	2	2	0	1	0	1	1	0	0	1	1	1	0	0	1	1	1	1	1	1	1	0
810302	1	1	28	5	6,9,10	2	1	1	#NULL!	1	99	2	2	1	1	1	3	2	2	3	1	1	1	0	0	0	0	0	1	0	0	0	3	0	1	0	1	0	0	0
61201	4	1	44	2	6,9	2	1	1	#NULL!	1	99	2	2	1	1	1	2	2	1	2	0	1	1	0	0	1	1	0	1	1	0	0	2	1	1	1	1	1	1	0
62207	1	1	45	4	6,9	2	1	1	#NULL!	1	99	3	3	1	2	2	3	2	3	3	1	1	1	1	1	1	1	1	1	0	0	0	2	1	1	1	0	0	0	0
27601	1	1	16	4	6,8,14	2	1	1	#NULL!	1	99	2	2	1	2	2	2	2	2	2	0	0	0	0	0	0	0	1	0	0	0	0	3	1	1	0	0	0	0	0
65401	4	1	47	3	6,8,14	2	1	1	#NULL!	1	99	3	2	1	1	1	2	2	2	3	0	0	0	0	0	0	1	0	1	0	0	0	1	1	1	0	0	1	0	0
21201	2	1	14	3	6,8,14	2	1	1	#NULL!	1	99	3	2	1	1	1	3	3	3	3	0	1	1	0	1	1	0	1	0	0	0	0	4	1	1	0	0	1	1	0
49202	4	1	31	2	6,8,13	2	1	1	#NULL!	1	99	3	3	1	2	2	2	2	2	3	1	0	0	0	0	0	0	0	1	0	0	0	2	1	0	0	0	0	0	0
49201	4	1	31	2	6,8,13	2	1	1	#NULL!	1	99	3	2	1	2	1	4	2	4	3	1	0	1	0	0	0	1	0	0	0	0	0	2	0	1	1	1	0	0	0
11210	4	1	7	5	6,8	2	1	1	#NULL!	1	99	3	3	1	2	1	4	4	2	3	0	1	0	0	0	0	0	0	0	1	0	0	4	1	1	0	0	0	0	0
11202	4	1	7	5	6,8	2	1	1	#NULL!	1	99	3	1	1	2	2	3	3	3	3	0	0	0	0	0	0	0	1	1	1	0	0	4	1	1	0	0	1	0	0
55202	0	0	0	0	6,8	2	1	1	#NULL!	1	99	3	2	1	1	1	2	2	2	2	1	0	0	0	0	0	0	0	0	1	0	0	2	1	0	0	0	0	0	0
11205	4	1	7	5	6,8	2	1	1	#NULL!	1	99	3	2	1	2	1	4	3	3	4	0	0	0	0	0	0	0	0	0	0	1	0	4	1	1	0	0	0	0	0
11209	4	1	7	5	6,8	2	1	1	#NULL!	1	99	2	2	1	2	2	4	2	4	4	0	0	0	0	0	0	0	0	0	0	0	1	4	1	1	0	0	0	0	0
64303	4	1	46	3	6,7,9,10	2	1	1	#NULL!	1	99	3	3	2	1	1	2	2	2	2	0	1	1	1	1	0	1	0	1	1	0	0	2	0	1	0	0	1	1	0
65513	4	1	47	3	6,14	2	1	1	#NULL!	1	99	1	1	1	2	2	3	2	3	3	0	0	0	0	0	0	0	0	0	0	0	1	4	1	0	0	1	1	0	0
09102	4	1	7	4	6,14	2	1	1	#NULL!	1	99	3	3	1	1	1	3	3	3	3	0	0	0	0	0	0	1	1	1	1	0	0	2	1	0	0	0	1	0	0
830403	1	1	29	5	6,13	2	1	1	#NULL!	1	99	3	2	1	1	1	3	3	3	4	0	0	0	0	0	0	0	0	0	0	1	0	4	1	0	0	1	0	0	0
17411	2	1	13	3	6,12,13	2	1	1	#NULL!	1	99	2	2	1	1	1	3	3	3	3	0	0	1	0	0	0	0	0	1	0	0	0	2	1	1	0	0	0	0	0
17410	2	1	13	3	6,12,13	2	1	1	#NULL!	1	99	1	1	1	1	1	3	3	3	3	1	0	1	0	0	0	0	1	0	0	0	0	1	0	1	0	0	0	0	0
720302	0	0	0	0	6,11	2	1	1	#NULL!	1	99	2	2	1	2	1	2	1	2	3	0	0	0	0	0	0	0	0	0	0	0	0	2	0	1	0	0	0	0	0
01217	2	0	1	0	6,10,12	2	1	1	#NULL!	1	99	1	1	1	2	2	2	2	3	3	1	0	1	0	0	0	0	0	1	0	0	0	4	0	0	0	0	1	1	0
10101	2	1	7	2	6,10	2	1	2	1	1	99	3	3	1	2	2	4	3	3	4	0	0	0	0	0	0	0	0	0	0	0	0	4	1	1	0	0	0	0	0
10217	2	1	7	2	6	2	1	1	#NULL!	1	99	3	3	1	1	1	3	3	3	3	0	1	0	0	0	0	1	1	1	1	0	0	2	1	1	1	0	0	0	0
10219	2	1	7	2	6	2	1	1	#NULL!	1	99	1	1	1	2	2	4	3	3	4	1	0	0	0	0	0	0	0	0	0	0	0	3	1	0	0	0	0	0	0
10222	2	1	7	2	6	2	1	1	#NULL!	1	99	3	3	1	1	1	2	1	2	3	1	1	1	0	0	0	1	1	1	1	0	0	1	1	1	1	1	1	1	0
29401	1	1	18	4	6	2	1	2	1	2	2	3	3	1	1	1	4	4	4	4	0	0	0	0	0	0	0	0	1	1	0	0	4	1	1	1	1	0	0	0
340203	1	1	23	5	6	2	1	1	#NULL!	1	99	2	1	1	1	1	2	2	2	2	0	1	0	0	0	0	0	0	0	1	0	0	2	1	1	0	1	0	0	0
53204	0	0	0	0	6	2	1	1	#NULL!	1	99	2	2	1	2	2	3	3	3	3	0	0	0	0	0	1	1	0	1	0	0	0	4	1	0	0	0	1	0	0
740102	0	0	0	0	6	2	1	1	#NULL!	1	99	2	2	1	2	1	3	3	3	3	0	0	0	0	0	0	0	0	0	0	1	0	4	1	0	0	0	1	0	0
760101	4	1	23	3	6	2	1	1	#NULL!	1	99	1	1	1	1	1	2	2	2	2	0	0	0	0	0	0	0	0	1	1	0	0	3	0	1	0	1	0	0	0
770208	1	1	23	5	6	2	1	1	#NULL!	1	99	3	3	1	1	1	3	3	3	4	0	1	0	0	0	0	0	0	0	0	0	0	2	1	1	0	1	0	0	0
10218	2	1	7	2	6	2	1	1	#NULL!	1	99	3	1	1	2	2	3	3	2	3	0	0	0	0	0	0	0	0	0	0	1	0	4	1	1	0	0	1	0	0
02602	0	0	0	0	6	2	1	2	2	1	99	3	3	2	2	2	1	1	2	3	1	1	1	1	1	1	1	1	1	1	0	0	1	1	0	0	0	1	1	0
949939	#NULL!	#NULL!	#NULL!	#NULL!	6	2	1	1	#NULL!	1	99	3	3	1	1	1	1	1	1	1	1	1	1	1	1	1	1	1	1	0	0	0	4	1	1	1	1	1	1	0
02601	0	0	0	0	6	2	1	1	#NULL!	1	99	3	3	2	2	2	3	2	3	3	1	1	0	0	0	0	1	0	0	0	0	0	2	1	1	1	1	1	1	0
680201	4	1	2	2	6	2	1	1	#NULL!	1	99	2	2	1	2	1	3	2	3	3	0	1	0	0	0	0	1	0	0	1	0	0	4	1	1	0	1	0	0	0
830145	1	1	29	5	6	2	1	1	#NULL!	1	99	3	3	1	1	1	2	2	3	3	0	1	0	0	0	0	0	0	0	0	0	0	3	1	1	0	1	1	0	0
02603	0	0	0	0	6	2	1	2	1	2	2	3	3	1	2	2	3	3	3	3	0	0	0	1	0	0	0	0	0	0	0	0	2	1	0	0	0	0	0	0
65820	4	1	47	3	6	2	1	1	#NULL!	1	99	1	1	1	2	2	4	2	2	4	0	0	0	0	0	0	0	0	0	1	0	0	4	0	1	0	0	1	1	0
770201	1	1	23	5	6	2	1	2	2	1	99	3	3	1	2	2	3	3	2	3	0	0	0	0	0	0	0	0	0	0	1	0	4	1	1	0	0	1	0	0
770205	1	1	23	5	6	2	1	1	#NULL!	1	99	1	1	1	2	2	3	3	3	3	0	1	0	0	0	0	0	0	0	0	0	0	2	0	1	0	0	0	0	0
770207	1	1	23	5	6	2	1	1	#NULL!	1	99	2	2	1	1	1	3	3	3	3	0	1	0	0	0	0	0	0	1	0	0	0	4	1	1	0	1	1	0	0
810202	1	1	28	5	6	2	1	1	#NULL!	1	99	3	3	2	2	1	3	3	3	4	0	0	1	0	0	0	0	0	0	0	0	0	3	1	1	0	0	0	0	0
820106	0	0	0	0	6	2	1	1	#NULL!	1	99	2	1	1	1	1	3	3	3	3	1	0	0	0	0	0	1	0	0	0	0	0	4	1	0	0	0	0	0	0
10203	2	1	7	2	6	2	1	2	2	1	99	3	3	1	2	2	3	3	3	4	0	1	0	0	0	0	0	0	1	1	0	0	1	1	1	1	1	1	1	0
29605	1	1	18	4	6	2	1	1	#NULL!	1	99	3	2	1	1	1	2	2	3	4	0	1	0	0	0	0	0	0	0	0	0	0	4	1	1	1	1	1	1	0
56105	2	1	38	3	6	2	1	1	#NULL!	1	99	1	1	1	1	1	2	2	2	3	0	0	0	0	0	0	0	0	0	0	1	0	4	0	0	0	1	1	1	0
29604	1	1	18	4	6	2	1	1	#NULL!	1	99	2	2	1	2	2	3	3	3	3	1	1	0	0	0	1	1	1	1	1	0	0	2	1	1	1	1	0	0	0
61105	4	1	44	2	6	2	1	1	#NULL!	1	99	3	3	1	2	1	3	2	2	3	0	1	0	1	0	1	1	0	0	1	0	0	4	1	1	1	0	0	0	0
949937	#NULL!	#NULL!	#NULL!	#NULL!	6	2	1	2	#NULL!	1	99	3	3	2	1	1	2	1	2	2	1	1	1	1	1	1	1	1	1	1	0	0	1	0	0	1	0	0	0	0
760104	4	1	23	3	6	2	1	2	1	1	99	3	3	1	1	1	3	3	3	3	0	0	0	0	0	0	0	0	0	1	0	0	4	1	0	0	0	0	0	0
47402	1	1	29	3	6	2	1	1	#NULL!	1	99	1	1	1	2	2	2	2	2	2	1	0	0	0	0	0	0	0	0	0	0	0	2	1	0	0	0	0	0	0
65819	4	1	47	3	6	2	1	1	#NULL!	1	99	3	2	1	2	2	3	3	3	3	1	0	0	0	0	0	0	0	0	0	0	0	4	1	1	1	0	0	0	0
770203	1	1	23	5	6	2	1	2	#NULL!	1	99	3	3	1	1	1	2	2	2	2	0	0	0	0	0	0	0	0	0	1	0	0	4	0	1	0	0	0	0	0
18101	0	0	0	0	6	2	1	1	#NULL!	1	99	1	1	1	1	1	1	1	2	2	0	1	0	0	0	0	0	0	1	0	0	0	2	1	0	0	0	0	0	0
47404	1	1	29	3	6	2	1	2	2	1	99	3	1	2	2	2	2	2	2	2	0	0	0	0	0	0	1	1	0	0	0	0	4	0	0	0	1	0	1	0
56106	2	1	38	3	6	2	1	1	#NULL!	1	99	2	2	1	2	2	3	3	3	3	0	0	0	0	0	0	0	0	0	0	0	0	3	0	1	1	0	0	1	0
830414	1	1	29	5	6	2	1	1	#NULL!	1	99	2	2	1	1	1	2	1	2	2	0	1	0	0	0	1	1	1	1	1	0	0	3	1	1	0	1	1	1	0
64403	4	1	46	3	6	2	1	1	#NULL!	1	99	1	1	1	2	2	3	2	2	3	0	1	0	0	0	0	0	0	1	0	0	0	2	1	1	1	1	1	1	0
830417	1	1	29	5	6	2	1	1	#NULL!	1	99	2	1	1	2	1	2	2	3	3	1	0	1	0	0	0	1	0	1	0	0	0	2	1	1	1	1	1	1	0
949938	#NULL!	#NULL!	#NULL!	#NULL!	6	2	1	2	1	2	2	3	3	2	1	1	2	2	2	2	1	1	1	0	0	0	1	0	1	0	0	0	1	1	1	1	1	0	0	0
29602	1	1	18	4	6	2	1	1	#NULL!	1	99	3	3	1	2	2	3	3	3	2	1	1	0	0	0	1	1	0	1	0	0	0	4	1	1	0	1	0	0	0
61102	4	1	44	2	6	2	1	1	#NULL!	1	99	2	2	1	2	1	2	2	2	3	0	1	0	0	0	1	0	1	0	0	0	0	2	1	1	0	0	0	0	0
65821	4	1	47	3	6	2	1	1	#NULL!	1	99	3	3	1	1	1	2	2	2	3	1	1	1	1	1	1	1	1	1	1	0	0	2	1	1	1	1	1	0	0
56102	2	1	38	3	6	2	1	1	#NULL!	1	99	2	2	1	1	1	2	2	2	2	1	1	0	0	0	0	0	0	1	1	0	0	2	1	1	0	0	0	0	0
830413	1	1	29	5	6	2	1	1	#NULL!	1	99	1	1	1	2	2	2	2	2	3	1	1	0	0	1	0	0	0	1	1	0	0	2	0	0	1	0	1	0	0
29603	1	1	18	4	6	2	1	2	1	1	99	3	3	1	2	2	2	2	2	2	1	0	0	0	0	0	0	1	1	0	0	0	1	1	1	0	1	0	0	0
740109	0	0	0	0	6	2	1	1	#NULL!	1	99	2	2	1	2	2	3	3	3	4	0	0	0	0	0	0	0	0	0	0	1	0	4	1	1	0	0	0	1	0
830215	1	1	29	5	6	2	1	1	#NULL!	1	99	2	1	1	1	1	3	3	3	4	0	0	0	0	0	0	0	0	0	0	1	0	4	1	1	0	1	1	1	0
900110	#NULL!	#NULL!	#NULL!	#NULL!	6	2	1	1	#NULL!	1	99	1	1	1	1	1	3	2	3	2	0	0	1	0	0	0	0	0	0	0	0	0	2	0	1	1	0	1	0	0
61104	4	1	44	2	6	2	1	1	#NULL!	1	99	3	3	1	2	2	3	3	3	4	0	0	0	0	0	1	0	1	0	0	0	0	4	1	0	0	1	1	0	0
720410	0	0	0	0	6	2	1	1	#NULL!	1	99	2	2	1	2	2	4	4	4	4	0	0	0	0	0	0	0	0	0	0	1	0	3	1	1	0	0	0	1	0
04202	4	1	2	4	6	2	1	1	#NULL!	1	99	3	3	1	2	1	3	3	2	2	0	0	0	0	0	0	0	0	1	0	0	0	1	0	1	0	0	0	0	0
10208	2	1	7	2	6	2	1	1	#NULL!	1	99	2	2	1	1	1	3	3	3	4	0	0	0	0	0	0	0	0	0	1	0	0	4	0	1	0	1	1	1	0
720405	0	0	0	0	6	2	1	1	#NULL!	1	99	3	3	1	1	1	3	3	3	3	0	0	0	0	0	0	1	0	0	0	0	0	4	1	1	0	0	0	0	0
900112	#NULL!	#NULL!	#NULL!	#NULL!	6	2	1	1	#NULL!	1	99	1	1	1	1	1	3	3	3	3	0	1	1	1	1	0	0	0	1	0	0	0	4	1	1	0	1	0	0	0
56109	2	1	38	3	6	2	1	1	#NULL!	1	99	3	3	2	2	2	4	4	3	2	1	0	0	0	1	0	1	0	0	0	0	0	2	1	1	0	0	0	0	0
61106	4	1	44	2	6	2	1	1	#NULL!	1	99	3	2	1	1	1	2	2	2	2	1	1	0	0	0	0	0	0	1	1	0	0	4	1	1	0	0	0	0	0
770219	1	1	23	5	6	2	1	1	#NULL!	1	99	1	1	1	1	1	3	3	3	3	0	0	0	0	0	0	1	0	0	0	0	0	4	0	0	0	0	1	0	0
840104	0	0	0	0	6	2	2	1	#NULL!	1	99	3	1	1	1	1	2	2	2	4	0	0	0	0	0	0	0	0	1	0	0	0	1	0	1	0	1	0	0	0
899903	#NULL!	#NULL!	#NULL!	#NULL!	6	2	1	1	#NULL!	1	99	3	3	1	3	2	4	3	4	4	0	0	0	0	0	0	0	0	0	0	1	0	4	1	0	0	1	0	1	0
10206	2	1	7	2	6	2	1	1	#NULL!	1	99	3	3	1	1	1	3	2	2	4	0	0	0	0	0	0	0	0	0	0	1	0	1	1	0	0	0	0	0	0
53206	0	0	0	0	6	2	1	1	#NULL!	1	99	2	2	1	1	1	2	1	2	2	1	0	1	0	0	0	0	0	0	0	0	0	4	1	0	1	0	0	0	0
56103	2	1	38	3	6	2	1	1	#NULL!	1	99	3	3	1	1	1	2	2	2	2	1	1	1	1	1	0	0	1	1	1	0	0	2	1	1	1	1	1	1	0
56107	2	1	38	3	6	2	1	2	#NULL!	1	99	3	1	1	2	1	2	2	3	4	1	0	0	0	0	0	0	0	1	0	0	0	2	1	1	0	0	0	0	0
61109	4	1	44	2	6	2	1	1	#NULL!	2	2	3	1	2	1	1	4	4	4	4	0	0	0	0	0	0	0	0	0	0	0	0	4	1	0	0	0	0	0	0
770222-1	1	1	23	5	6	2	1	1	#NULL!	1	99	1	1	1	2	2	2	2	2	2	0	0	0	0	0	0	0	0	0	0	0	0	4	1	0	0	0	1	0	0
920201	#NULL!	#NULL!	#NULL!	#NULL!	5、6	2	1	1	#NULL!	1	99	1	1	1	2	2	3	2	2	2	0	0	0	0	0	0	0	0	0	0	1	0	4	1	0	0	0	1	0	0
33308	0	0	0	0	5,9,13	2	1	1	#NULL!	1	99	2	2	1	1	1	3	3	2	3	0	1	0	0	0	0	1	0	0	1	0	0	4	1	1	0	0	1	1	0
49302	4	1	31	2	5,9,12	2	1	1	#NULL!	1	99	3	2	1	2	2	2	2	2	3	1	0	0	1	0	0	1	1	1	0	0	0	2	1	1	0	0	0	0	0
67108	0	0	0	0	5,9,10,14	2	1	1	#NULL!	1	99	3	3	1	2	2	4	3	3	3	1	1	0	0	0	0	0	1	1	0	0	0	4	1	1	1	1	0	0	0
67106	0	0	0	0	5,9,10,13,14	2	1	1	#NULL!	1	99	2	2	1	2	1	2	2	3	4	0	0	0	0	0	0	0	0	0	0	1	0	4	0	0	0	0	1	0	0
67103	0	0	0	0	5,9,10,13	2	1	1	#NULL!	1	99	3	3	1	2	1	2	2	3	3	0	0	0	0	0	0	0	1	0	0	0	0	2	0	0	0	0	0	1	0
46109	0	0	0	0	5,9,10,12,14	2	1	2	1	1	99	3	3	1	1	1	2	2	2	2	0	0	1	0	1	0	1	0	1	0	0	0	2	1	1	0	1	1	1	0
46108	0	0	0	0	5,9,10,12	2	1	1	#NULL!	1	99	2	2	1	1	1	2	2	2	3	0	1	1	0	1	0	1	0	1	1	0	0	2	1	1	1	1	0	1	0
720202	0	0	0	0	5,9	2	1	1	#NULL!	1	99	3	1	1	1	1	1	1	2	2	1	1	0	0	0	0	0	0	0	0	0	0	2	0	1	0	1	0	0	0
06201	4	1	2	2	5,9	2	1	2	2	1	99	3	2	1	2	1	3	3	2	3	0	1	0	0	0	0	0	0	0	0	0	0	1	0	1	0	0	0	0	0
30401	0	0	21	0	5,8,13,14	2	3	1	#NULL!	2	99	3	3	1	1	1	2	2	2	2	0	0	0	0	0	0	1	0	1	0	0	0	3	1	1	0	0	1	0	0
64504	4	1	46	3	5,8,13	2	1	1	#NULL!	1	99	2	2	2	1	1	3	3	3	3	0	0	0	0	0	0	0	0	0	0	0	0	4	0	0	0	0	0	0	1
64505	4	1	46	3	5,8,13	2	1	1	#NULL!	1	99	3	1	1	1	1	2	1	3	3	0	0	1	0	0	0	0	1	1	0	0	0	2	0	1	1	1	0	0	0
56801	2	1	38	3	5,8,12	2	1	1	#NULL!	1	99	3	3	1	1	1	2	2	3	3	1	0	1	1	1	1	1	1	0	0	0	0	4	1	0	1	0	1	0	0
07105	2	1	4	2	5,8,12	2	3	1	#NULL!	1	99	1	1	1	2	2	2	2	2	2	0	1	0	0	0	0	0	0	1	0	0	0	2	1	0	0	0	0	0	0
900109	#NULL!	#NULL!	#NULL!	#NULL!	5,8,12	2	1	1	#NULL!	1	99	3	3	1	1	1	2	1	3	3	0	0	1	0	0	0	0	0	1	0	0	0	2	1	0	0	0	0	1	0
64503	4	1	46	3	5,8	2	1	1	#NULL!	1	99	2	2	1	1	1	2	2	3	4	1	1	0	0	1	0	1	0	1	0	0	0	2	1	1	1	1	0	0	0
850103	4	1	34	4	5,8	2	1	1	#NULL!	1	99	3	2	1	2	2	3	4	4	4	1	0	0	0	0	0	0	0	1	0	0	0	4	1	1	1	0	1	0	0
56804	2	1	38	3	5,8	2	1	1	#NULL!	1	99	2	2	2	1	1	3	3	2	3	0	0	0	0	0	0	0	0	1	0	0	0	4	1	1	0	0	1	0	0
850105	4	1	34	4	5,8	2	1	1	#NULL!	1	99	3	3	1	1	1	4	4	2	3	1	1	0	0	0	0	1	1	0	0	0	0	2	1	1	0	0	0	0	0
850108	4	1	34	4	5,8	2	1	1	#NULL!	1	99	1	1	1	2	2	3	3	3	3	0	0	1	1	0	0	0	1	1	0	0	0	2	0	0	0	1	0	0	0
17507	2	1	13	3	5,7,10	2	1	1	#NULL!	1	99	2	2	2	2	1	2	2	2	2	1	0	0	0	0	0	0	0	0	0	0	0	2	0	0	1	1	0	0	0
17503	2	1	13	3	5,7	2	1	1	#NULL!	1	99	2	1	1	2	1	3	2	3	3	0	0	1	0	0	0	0	0	0	0	0	0	2	1	1	0	1	0	0	0
17502	2	1	13	3	5,7	2	1	1	#NULL!	1	99	2	2	1	1	1	2	2	2	3	1	1	0	1	0	0	0	0	0	0	0	0	2	1	1	1	1	0	0	0
17511	2	1	13	3	5,7	2	1	1	#NULL!	1	99	2	2	1	1	1	3	2	3	3	1	1	1	1	1	0	0	1	1	0	0	0	2	1	1	0	0	1	0	0
65702	4	1	47	3	5,6,9,12	2	1	1	#NULL!	1	99	3	3	1	1	1	2	2	2	2	1	0	0	0	0	0	0	0	0	1	0	0	2	1	1	1	1	1	1	0
24405	0	0	0	0	5,6,9,10	2	1	1	#NULL!	1	99	1	1	1	1	1	3	2	3	4	1	1	0	0	1	0	0	0	0	0	0	0	3	1	1	0	0	1	0	0
870202	4	1	43	3	5,6,8,9,14	2	4	99	2	2	1	3	3	2	1	1	4	3	4	4	0	1	0	1	0	1	0	1	1	1	0	0	4	1	1	1	1	1	1	0
56721	2	1	38	3	5,6,8,9,10	2	1	1	#NULL!	1	99	2	1	1	1	1	2	2	2	2	0	1	0	0	0	0	1	0	0	0	0	0	2	1	1	0	0	1	0	0
12303	4	1	7	3	5,6,8,13	2	1	1	#NULL!	1	99	2	2	1	1	2	2	2	2	2	0	0	0	0	0	1	0	0	0	0	0	0	1	1	0	1	0	0	0	0
12302	4	1	7	3	5,6,8,13	2	1	1	#NULL!	1	99	2	2	1	1	1	3	3	3	3	0	1	0	0	1	0	1	0	0	0	0	0	4	1	0	0	1	0	0	0
07113	2	1	4	2	5,6,8,12	2	1	1	#NULL!	1	99	3	3	1	2	1	2	2	3	3	0	0	1	0	0	1	0	1	0	0	0	0	2	0	0	0	1	0	1	0
07115	2	1	4	2	5,6,8,12	2	1	1	#NULL!	1	99	1	1	1	2	2	3	2	2	3	1	0	0	0	1	0	0	0	1	1	0	0	4	1	0	0	0	1	0	0
56111	2	1	38	3	5,6,8,12	2	1	1	#NULL!	1	99	3	3	1	2	2	2	2	3	3	1	1	0	0	0	0	0	0	0	0	0	0	2	1	0	1	0	0	0	0
44401	4	1	28	4	5,6,8	2	1	1	#NULL!	2	2	3	3	1	1	1	3	2	3	4	1	1	0	0	0	1	1	0	1	0	0	0	3	0	1	0	1	0	0	0
54201	0	0	0	0	5,6,7,9,10,12,13	2	2	1	#NULL!	1	99	3	3	2	1	1	3	3	3	3	1	1	0	0	1	1	1	1	1	1	0	0	2	0	1	1	1	1	0	0
65501	4	1	47	3	5,6,7	2	1	1	#NULL!	1	99	3	3	1	1	1	3	3	3	3	0	0	0	0	0	0	0	0	0	0	1	0	2	0	1	0	1	1	0	0
65503	4	1	47	3	5,6,7	2	1	1	#NULL!	1	99	2	2	1	2	2	3	3	2	2	0	1	0	0	0	1	0	1	1	1	0	0	4	1	1	1	1	0	0	0
830241	1	1	29	5	5,6,14	2	1	1	#NULL!	1	99	3	2	1	2	1	4	4	4	4	0	0	0	0	0	0	0	0	0	0	1	0	3	1	1	0	0	0	0	0
56302	2	1	38	3	5,6,14	2	1	1	#NULL!	1	99	2	2	1	2	2	3	3	3	4	1	0	0	0	0	0	0	0	0	0	0	0	2	1	1	0	0	1	0	0
830232	1	1	29	5	5,6,14	2	1	1	#NULL!	1	99	2	1	1	2	2	3	3	3	3	0	0	0	0	0	0	0	0	0	0	0	0	3	1	1	0	0	0	0	0
56601	2	1	38	3	5,6,14	2	1	1	#NULL!	1	99	3	2	1	2	2	2	2	2	2	1	0	0	0	0	0	0	0	1	0	0	0	4	1	1	0	0	0	0	0
830228	1	1	29	5	5,6,14	2	3	2	2	1	99	3	3	1	2	1	3	3	3	3	0	1	0	0	0	0	0	1	0	0	0	0	2	1	1	0	1	0	0	0
56301-12	2	1	38	3	5,6,13	2	1	1	#NULL!	1	99	2	1	1	2	2	2	2	3	3	0	0	0	0	0	0	0	0	0	0	1	0	3	0	0	0	1	0	0	0
56109-10	2	1	38	3	5,6,12	2	1	2	1	1	99	3	3	1	2	2	3	2	2	2	1	1	1	0	0	0	0	0	0	0	0	0	2	1	0	1	0	0	0	0
56108-9	2	1	38	3	5,6,12	2	1	1	#NULL!	1	99	3	2	1	2	2	3	3	3	3	1	1	0	0	0	1	1	1	1	1	0	0	2	1	1	0	0	0	0	0
720308	0	0	0	0	5,6,10,11,13	2	1	1	#NULL!	1	99	1	1	1	2	2	4	3	2	3	0	1	0	0	0	0	0	0	1	0	0	0	2	1	0	1	0	1	0	0
720310	0	0	0	0	5,6,10,11,13	2	1	1	#NULL!	1	99	3	3	1	1	1	2	2	2	3	0	1	0	0	0	0	1	1	1	0	0	0	2	1	1	1	1	1	1	0
03204	4	1	1	4	5,6,10	2	1	2	1	1	99	3	3	1	2	2	2	2	2	2	1	1	0	0	0	0	1	0	0	0	0	0	4	0	1	0	0	0	1	0
29702	1	1	18	4	5,6,10	2	1	1	#NULL!	1	99	3	3	1	1	1	3	3	2	3	0	1	0	0	0	0	1	0	0	0	0	0	1	1	0	0	1	1	1	0
29704	1	1	18	4	5,6,10	2	1	1	#NULL!	1	99	1	1	1	1	1	3	2	3	2	1	1	0	0	0	0	1	0	1	0	0	0	4	1	1	0	0	0	0	0
830226	1	1	29	5	5,6	2	1	1	#NULL!	1	99	1	1	1	1	1	3	3	2	3	0	0	0	0	0	0	0	0	0	0	1	0	4	1	0	0	0	0	0	0
30311	0	0	21	0	5,6	2	1	1	#NULL!	1	99	2	2	1	1	1	2	2	2	2	1	1	0	0	0	0	0	0	0	0	0	0	2	1	0	0	0	0	0	0
21102	2	1	14	3	5,6	2	3	1	#NULL!	1	99	3	2	2	2	1	2	2	2	1	1	0	0	0	1	0	1	1	0	0	0	0	4	1	0	1	0	0	0	0
56310	2	1	38	3	5,6	2	1	2	1	1	99	3	3	2	2	1	4	2	3	3	1	1	0	1	0	0	1	0	0	0	0	0	2	0	1	0	1	0	1	0
780002	4	3	25	2	5,6	2	1	1	#NULL!	1	99	3	3	1	1	1	2	2	1	3	1	0	0	0	0	1	0	0	1	0	0	0	1	1	1	0	1	0	0	0
56303	2	1	38	3	5,6	2	1	1	#NULL!	1	99	3	2	1	1	1	4	4	2	4	1	0	0	0	0	0	0	0	0	0	0	0	4	1	0	0	0	0	0	0
21101	2	1	14	3	5,6	2	1	1	#NULL!	1	99	3	2	1	2	2	2	2	2	1	1	0	1	0	0	0	0	0	0	0	0	0	4	0	1	0	0	0	0	0
56308	2	1	38	3	5,6	2	1	1	#NULL!	1	99	3	3	2	1	1	4	4	4	3	1	0	0	0	0	0	0	0	0	0	0	0	4	0	0	0	0	0	1	0
32102	2	1	23	3	5,6	2	1	1	#NULL!	1	99	2	2	1	1	1	2	1	2	3	1	0	0	0	0	0	1	0	0	0	0	0	2	0	1	0	0	1	1	1
56311	2	1	38	3	5,6	2	1	1	#NULL!	1	99	2	2	1	1	2	3	3	4	3	1	0	0	0	0	0	0	0	0	0	0	0	2	1	0	0	0	0	0	0
563115	2	1	38	3	5,6	2	1	1	#NULL!	1	99	1	1	1	1	1	1	1	1	2	1	0	0	0	0	0	0	0	0	0	0	0	2	1	1	1	0	0	0	0
17506	2	1	13	3	5,6	2	1	1	#NULL!	1	99	3	3	1	1	1	3	3	3	3	0	0	0	0	0	0	1	1	0	0	0	0	2	1	1	0	1	1	1	0
840103	0	0	0	0	5,6	2	2	1	#NULL!	2	2	3	3	1	2	1	3	2	2	3	1	1	1	0	0	0	1	1	0	0	0	0	1	1	0	0	1	0	0	0
56313	2	1	38	3	5,6	2	1	1	#NULL!	1	99	3	3	1	1	1	3	2	3	4	0	0	0	0	0	0	0	0	0	1	0	0	4	1	1	0	1	1	1	0
56307	2	1	38	3	5,6	2	1	1	#NULL!	1	99	2	2	1	2	2	2	2	2	3	0	0	0	0	0	0	0	0	0	0	1	0	4	0	0	0	0	1	0	0
56309	2	1	38	3	5,6	2	1	1	#NULL!	1	99	2	2	1	1	1	3	3	2	3	0	0	0	0	0	0	0	0	0	0	0	0	4	0	0	0	0	0	0	0
05101	0	0	0	0	5,14	2	1	2	1	1	99	3	2	1	1	1	3	3	2	3	0	0	0	0	0	0	1	1	0	0	0	0	4	0	1	0	0	1	1	0
51103	4	1	35	3	5,14	2	1	1	#NULL!	1	99	1	1	1	1	1	2	2	2	3	0	0	0	0	0	0	0	0	0	0	1	0	4	1	1	0	0	0	0	0
64203	4	1	46	3	5,14	2	1	1	#NULL!	1	99	1	1	1	2	2	2	2	2	3	0	1	0	0	0	0	1	0	0	0	0	0	2	0	1	0	0	0	0	0
64202	4	1	46	3	5,14	2	1	2	2	1	99	3	3	1	1	1	2	1	3	3	0	1	0	0	0	0	0	0	0	0	0	0	2	1	0	0	1	1	0	0
36101	1	1	24	4	5,14	2	1	1	#NULL!	1	99	3	3	1	1	1	3	3	2	3	1	1	0	1	0	0	1	1	1	0	0	0	2	0	1	0	1	0	0	0
30321	0	0	21	0	5,12,14	2	1	1	#NULL!	1	99	1	1	1	2	1	2	1	1	1	0	1	0	0	0	0	1	0	0	1	0	0	3	1	1	1	1	1	0	0
30313	0	0	21	0	5,12,14	2	1	1	#NULL!	1	99	2	2	1	2	1	3	2	2	2	0	0	0	0	0	0	0	0	1	0	0	0	3	1	1	0	0	0	0	0
30308	0	0	21	0	5,12	2	1	1	#NULL!	1	99	2	2	1	1	1	3	2	2	2	0	0	1	0	0	0	0	0	0	0	0	0	3	0	0	0	1	0	0	0
30309	0	0	21	0	5,12	2	1	2	1	1	99	3	2	1	2	2	2	2	3	3	0	0	1	0	0	0	0	0	0	0	0	0	2	0	1	0	0	0	0	0
32108	2	1	23	3	5,12	2	1	1	#NULL!	1	99	3	3	1	1	1	2	2	2	2	1	1	1	1	1	0	0	1	1	1	0	0	2	0	0	1	0	1	1	1
30307	0	0	21	0	5,12	2	1	1	#NULL!	1	99	1	1	1	2	2	2	2	2	3	0	1	1	0	0	0	0	0	0	0	0	0	4	1	1	0	0	0	0	0
30312	0	0	21	0	5,12	2	1	2	1	1	99	3	3	1	1	1	4	4	4	4	1	1	0	0	0	1	1	1	1	0	0	0	2	1	1	0	0	0	0	0
30318	0	0	21	0	5,12	2	1	1	#NULL!	1	99	1	1	1	2	2	2	2	2	3	0	0	0	0	0	0	0	0	1	0	0	0	4	0	1	0	1	0	0	0
32101	2	1	23	3	5,12	2	1	1	#NULL!	1	99	3	3	1	1	1	3	3	2	3	0	1	0	0	0	0	1	0	1	0	0	0	2	0	1	1	0	1	1	0
830702	1	1	29	5	5,11	2	1	1	#NULL!	1	99	1	1	1	1	1	3	2	3	3	0	0	0	0	0	0	0	0	0	0	1	0	4	1	1	0	0	0	0	0
35107	2	1	23	2	5,10,12,14	2	1	1	#NULL!	1	99	1	1	1	1	1	3	2	2	2	0	0	1	1	0	0	0	0	0	0	0	0	2	1	0	0	0	0	0	0
44302	4	1	28	4	5,10	2	1	1	#NULL!	1	99	2	2	1	2	2	3	3	3	4	0	0	0	0	0	0	0	0	0	0	1	0	4	1	0	0	0	1	0	0
56207	2	1	38	3	5	2	1	1	#NULL!	1	99	1	1	1	2	2	3	3	3	3	0	0	0	0	0	0	0	0	0	0	1	0	3	0	1	0	0	0	0	0
03208	4	1	1	4	5	2	3	1	#NULL!	2	99	3	3	1	1	1	2	2	2	2	1	0	0	0	0	0	0	0	1	1	0	0	1	1	1	0	0	1	0	0
03404	4	1	1	4	5	2	1	1	#NULL!	1	99	1	1	1	2	2	2	2	2	3	0	1	0	0	0	0	0	1	1	1	0	0	2	1	0	0	0	0	0	0
65803	4	1	47	3	5	2	1	1	#NULL!	1	99	3	2	1	2	2	3	2	2	3	0	0	0	0	0	0	0	0	0	0	1	0	3	0	0	0	1	1	0	0
830148	1	1	29	5	5	2	3	1	#NULL!	1	99	2	2	1	1	1	3	3	4	4	0	0	0	0	0	0	0	0	0	0	1	0	4	0	1	0	1	0	1	0
06301	4	1	2	2	5	2	2	1	#NULL!	1	99	3	2	1	2	1	3	2	3	4	0	0	0	0	0	0	0	0	0	0	1	0	4	1	0	0	0	0	1	0
06302	4	1	2	2	5	2	2	2	2	2	2	3	3	2	1	1	3	2	3	3	1	0	1	1	0	0	1	1	1	1	0	0	2	0	0	1	1	1	1	0
51202	4	1	35	3	5	2	1	2	1	2	99	3	3	1	2	2	4	4	2	4	0	0	0	0	0	0	0	0	0	0	1	0	2	1	1	0	0	1	0	0
17309	2	1	13	3	5	2	1	1	#NULL!	1	99	2	2	1	2	2	2	2	3	3	1	0	1	0	0	0	1	0	1	0	0	0	1	1	1	0	0	1	0	0
720108	0	0	0	0	5	2	1	1	#NULL!	1	99	3	3	1	2	1	2	1	3	4	0	0	0	0	0	0	0	0	0	0	1	0	2	1	0	1	0	0	1	0
10510	2	1	7	2	5	2	1	1	#NULL!	1	99	3	1	1	2	2	3	3	2	3	0	0	0	0	0	0	0	0	0	0	1	0	4	1	0	0	0	0	0	0
65102	4	1	47	3	5	2	1	1	#NULL!	1	99	2	2	1	1	1	2	2	2	2	1	0	0	0	0	1	1	0	1	0	0	0	2	1	1	0	0	0	0	0
51101	4	1	35	3	5	2	1	1	#NULL!	1	99	2	2	1	1	1	3	2	2	2	0	1	0	0	0	0	0	0	0	0	0	0	4	0	1	0	0	0	0	0
17315	2	1	13	3	5	2	1	1	#NULL!	1	99	3	3	1	2	1	3	2	2	2	1	1	1	1	1	1	1	1	1	0	0	0	3	1	1	1	1	0	1	0
830137	1	1	29	5	5	2	1	1	#NULL!	1	99	2	2	1	2	2	4	4	4	3	0	0	0	0	0	0	0	0	0	0	1	0	4	0	0	0	0	0	1	0
17304	2	1	13	3	5	2	1	1	#NULL!	1	99	2	2	1	1	1	2	1	2	3	1	1	1	0	0	0	1	0	1	0	0	0	2	0	1	0	1	0	0	0
830150	1	1	29	5	5	2	1	1	#NULL!	1	99	1	1	1	2	2	1	1	3	3	0	0	1	0	0	0	0	0	0	0	0	0	3	1	0	1	0	1	0	0
10515	2	1	7	2	5	2	1	1	#NULL!	1	99	3	3	1	2	2	2	2	2	3	0	0	0	0	0	0	1	1	0	0	0	0	1	1	1	0	1	1	0	0
56201	2	1	38	3	5	2	1	1	#NULL!	1	99	2	1	1	2	2	3	3	3	3	0	0	0	0	0	0	0	0	0	0	0	0	4	1	1	1	1	0	0	0
57220	1	1	38	4	5	2	1	1	#NULL!	2	1	2	2	1	1	1	2	1	2	2	1	1	1	1	1	1	1	1	1	0	0	0	2	1	0	0	1	0	0	0
65308	4	1	47	3	5	2	1	2	1	1	99	3	3	1	2	2	2	2	3	3	0	0	0	0	0	0	1	0	0	1	0	0	2	1	1	0	1	0	1	0
899914	#NULL!	#NULL!	#NULL!	#NULL!	5	2	1	1	#NULL!	2	2	3	3	2	1	1	3	3	3	4	0	1	0	1	0	0	1	1	1	0	0	0	2	0	1	0	1	1	0	0
910201	#NULL!	#NULL!	#NULL!	#NULL!	5	2	3	1	#NULL!	1	99	3	3	1	2	2	4	2	2	2	1	0	1	1	0	0	1	0	0	0	0	0	2	1	1	1	1	0	0	0
17303	2	1	13	3	5	2	1	1	#NULL!	1	99	1	1	1	1	2	3	3	2	3	1	1	0	0	1	1	1	0	1	1	0	0	2	1	1	0	1	0	0	0
05203	0	0	0	0	5	2	1	1	#NULL!	1	99	3	2	1	1	1	2	2	2	3	0	0	0	0	0	0	1	1	0	1	0	0	1	1	0	0	1	0	0	0
51205	4	1	35	3	5	2	1	1	#NULL!	1	99	2	2	1	2	2	2	2	2	2	1	1	0	0	0	0	0	1	1	1	0	0	2	1	0	0	0	1	0	0
02402	0	0	0	0	5	2	1	1	#NULL!	1	99	1	1	1	2	2	3	3	2	3	0	0	0	0	0	1	1	0	0	1	0	0	4	1	1	0	0	0	0	0
63304	1	1	46	4	5	2	1	1	#NULL!	1	99	3	2	1	2	2	4	4	2	3	0	0	0	0	0	0	0	0	0	0	0	0	3	1	1	0	0	0	0	0
009900	6	1	40	5	5	2	1	1	#NULL!	1	99	3	3	2	2	2	3	3	3	4	0	1	0	0	0	0	1	1	0	0	0	0	4	0	1	0	1	1	0	0
27104	1	1	16	4	5	2	1	1	#NULL!	1	99	2	2	1	1	1	2	1	2	3	0	1	0	0	0	0	0	0	0	0	0	0	2	1	1	0	0	1	0	0
830108	1	1	29	5	5	2	1	1	#NULL!	1	99	2	1	1	2	2	3	3	3	3	0	0	0	0	0	0	0	0	0	0	1	0	2	1	0	0	0	0	0	0
56206	2	1	38	3	5	2	1	1	#NULL!	1	99	3	3	1	1	1	2	2	2	2	0	0	0	0	0	0	1	0	1	0	0	0	4	1	0	0	0	0	0	0
56210	2	1	38	3	5	2	1	1	#NULL!	1	99	1	1	1	1	1	2	2	2	2	1	0	0	0	0	0	1	0	0	0	0	0	2	1	0	0	0	0	0	0
33402	0	0	0	0	5	2	1	1	#NULL!	1	99	2	1	1	1	1	3	3	3	3	0	0	0	0	0	0	0	0	0	0	1	0	2	1	1	0	0	0	0	0
830149	1	1	29	5	5	2	1	1	#NULL!	1	99	3	2	1	1	1	2	2	2	2	0	0	1	0	0	0	0	0	0	0	0	0	4	1	1	0	1	0	1	0
830706	1	1	29	5	5	2	1	1	#NULL!	1	99	3	3	1	1	1	2	2	2	2	1	0	0	0	0	0	1	0	1	0	0	0	2	1	0	1	1	0	0	0
860109	1	1	35	4	5	2	1	1	#NULL!	1	99	3	1	1	2	2	2	1	2	2	0	0	1	1	0	0	1	0	0	0	0	0	1	1	0	0	0	0	0	0
63302	1	1	46	4	5	2	1	1	#NULL!	1	99	1	1	1	2	1	3	3	2	3	0	0	0	0	0	0	1	0	0	0	0	0	4	1	1	0	0	0	0	0
10505	2	1	7	2	5	2	1	1	#NULL!	1	99	1	1	1	1	1	3	2	2	2	0	1	0	0	0	0	0	0	0	0	0	0	2	1	1	1	0	0	0	0
55301	0	0	0	0	5	2	1	1	#NULL!	1	99	2	2	1	2	2	2	2	2	2	0	1	0	0	0	0	0	0	1	0	0	0	2	1	0	0	0	0	0	0
860104	1	1	35	4	5	2	1	1	#NULL!	1	99	3	1	1	2	2	2	2	2	2	0	0	0	0	0	0	0	0	1	0	0	0	4	1	0	0	0	0	0	0
44103	4	1	28	4	4,9,12,14	2	1	1	#NULL!	1	99	1	1	1	2	2	3	1	2	2	0	0	0	0	0	0	1	0	0	0	0	0	1	1	0	0	0	0	0	0
44101	4	1	28	4	4,9,12	2	1	1	#NULL!	1	99	3	3	1	2	2	3	3	2	3	0	0	0	0	0	0	1	0	0	0	0	0	3	0	1	0	1	0	0	0
52101	0	0	0	0	4,9,10,11	2	1	1	#NULL!	1	99	1	1	1	2	1	3	2	2	3	0	1	1	0	1	0	0	0	0	0	0	0	2	1	0	0	0	0	0	0
52103	0	0	0	0	4,9,10	2	1	1	#NULL!	1	99	3	3	1	1	2	3	3	3	3	0	0	0	0	1	0	1	0	1	0	0	0	2	1	1	0	1	0	1	0
43205	2	1	28	2	4,9	2	1	1	#NULL!	1	99	3	2	1	1	1	2	1	2	2	0	0	0	0	1	1	1	0	0	0	0	0	1	1	1	0	0	0	0	0
44503	4	1	28	4	4,8,9,10	2	2	1	#NULL!	1	99	2	2	1	1	1	2	2	2	3	1	1	1	0	0	0	1	0	0	0	0	0	4	1	1	1	0	0	0	0
24803	0	0	0	0	4,8,14	2	1	99	1	1	99	3	3	1	1	1	2	2	3	3	0	0	0	0	0	0	0	0	0	0	1	0	3	1	0	0	0	0	0	0
33101	0	0	0	0	4,8,10,14	2	1	1	#NULL!	1	99	2	2	1	2	1	3	3	2	3	0	1	0	0	0	0	1	0	0	0	0	0	4	1	0	0	1	0	1	0
33206	0	0	0	0	4,8,10	2	1	1	#NULL!	1	99	2	2	1	2	2	2	2	2	2	0	0	0	0	0	0	1	0	0	0	0	0	1	1	0	0	0	0	0	0
49103	4	1	31	2	4,8	2	1	1	#NULL!	1	99	3	3	1	1	1	3	2	2	3	1	0	0	0	0	0	1	1	1	1	0	0	4	1	1	1	1	1	1	0
55604	0	0	0	0	4,8	2	1	1	#NULL!	1	99	2	2	1	1	1	2	2	2	3	1	1	0	0	0	0	0	1	0	1	0	0	1	0	1	0	1	1	0	0
24805	0	0	0	0	4,8	2	1	1	#NULL!	2	2	3	3	2	1	1	4	3	3	4	0	0	1	0	0	0	1	0	0	0	0	0	3	0	1	0	1	0	0	0
56803	2	1	38	3	4,8	2	1	1	#NULL!	1	99	2	2	1	2	2	2	2	3	3	0	0	0	0	0	0	0	0	0	0	1	0	4	1	1	0	0	1	0	0
56805	2	1	38	3	4,8	2	1	1	#NULL!	1	99	2	2	1	1	1	3	2	2	2	1	0	0	0	0	0	1	0	1	1	0	0	2	1	1	0	0	0	0	0
63105	1	1	46	4	4,7,8,14	2	1	1	#NULL!	1	99	2	2	1	1	1	1	1	1	2	1	0	0	0	0	0	0	0	0	0	0	0	2	1	1	1	0	0	0	0
63102	1	1	46	4	4,7,8,14	2	1	1	#NULL!	1	99	1	1	1	2	2	3	3	2	3	1	1	0	0	0	0	0	0	0	0	0	0	2	1	0	0	1	0	0	0
63103	1	1	46	4	4,7,8,14	2	1	1	#NULL!	1	99	2	2	1	2	1	3	3	3	3	1	0	0	0	0	0	0	0	0	0	0	0	2	0	0	0	0	1	0	0
17501	2	1	13	3	4,7,10	2	1	1	#NULL!	1	99	3	3	1	1	1	2	2	2	2	1	1	1	0	0	0	1	0	1	0	0	0	2	1	1	1	0	1	1	0
17504	2	1	13	3	4,7,10	2	1	1	#NULL!	1	99	2	2	1	1	1	1	1	1	2	1	1	1	1	1	0	0	1	1	1	0	0	2	1	1	0	0	1	0	0
17505	2	1	13	3	4,7	2	1	1	#NULL!	1	99	2	2	1	2	2	2	2	2	2	1	0	1	0	0	0	0	0	0	0	0	0	2	0	1	1	1	0	0	0
35105	2	1	23	2	4,6,10,14	2	1	1	#NULL!	1	99	3	3	1	2	1	4	4	3	4	0	0	0	0	0	0	0	1	0	0	0	0	4	0	1	0	0	1	1	0
17112	2	1	13	3	4,6	2	1	1	#NULL!	1	99	2	2	1	2	2	3	2	3	3	1	0	0	0	0	0	0	0	0	0	0	0	3	1	1	1	0	1	0	0
17114	2	1	13	3	4,6	2	1	1	#NULL!	1	99	3	3	1	1	1	2	2	2	2	0	1	1	0	0	0	0	0	0	0	0	0	4	1	0	1	0	1	0	0
52104	0	0	0	0	4,5,9,10,14	2	3	2	1	1	99	3	2	1	1	1	3	2	4	4	1	0	0	0	0	0	0	0	0	0	0	0	4	0	0	0	1	0	0	0
75102	1	1	19	4	4,5,8,9,10,14	2	3	1	#NULL!	2	2	3	3	2	1	1	2	2	3	3	1	1	0	0	0	0	0	1	1	1	0	0	2	1	1	0	1	1	1	0
55807	0	0	0	0	4,5,8,9,10	2	1	1	#NULL!	2	2	3	3	2	1	1	2	2	2	3	1	1	1	1	1	0	0	0	0	0	0	0	2	1	1	1	0	0	0	0
65201	4	1	47	3	4,5,6,8,9,12,14	2	1	1	#NULL!	1	99	3	1	1	2	2	2	2	2	3	0	1	0	0	0	0	1	1	1	0	0	0	2	1	1	0	0	1	0	0
55808	0	0	0	0	4,5,6,8,9,10,14	2	1	1	#NULL!	1	99	2	2	1	2	2	2	2	2	2	1	1	0	1	0	0	1	0	0	0	0	0	2	1	1	0	0	1	0	0
55806	0	0	0	0	4,5,6,8,9,10,13	2	1	1	#NULL!	1	99	1	1	1	2	2	2	2	2	2	0	1	0	0	0	0	1	0	0	0	0	0	4	1	1	0	0	0	0	0
55803	0	0	0	0	4,5,6,8,9,10,12,13	2	1	1	#NULL!	1	99	3	3	1	3	2	2	2	2	2	1	0	0	1	0	1	0	0	1	1	0	0	4	0	1	0	0	0	0	0
56112	2	1	38	3	4,5,6,8,9,10,12	2	1	1	#NULL!	1	99	1	1	1	2	2	3	2	2	2	1	1	0	0	0	0	0	0	0	0	0	0	3	0	0	0	1	0	0	0
55801	0	0	0	0	4,5,6,8,9,10	2	1	1	#NULL!	1	99	2	2	2	1	1	2	2	2	2	1	0	0	0	0	0	0	0	0	0	0	0	3	1	1	0	0	1	0	0
750404	1	1	19	4	4,5,6,8,10	2	2	2	1	2	2	3	3	2	1	1	3	3	3	4	0	1	0	0	0	0	0	0	0	1	0	0	4	0	0	1	1	0	0	0
810301	1	1	28	5	4,5,6,7,8,9,10,14	2	2	99	2	1	99	3	3	2	1	1	3	3	3	3	1	0	1	0	0	0	0	0	0	0	0	0	4	1	0	0	1	0	0	0
36205	1	1	24	4	4,5,6,14	2	1	1	#NULL!	1	99	3	3	1	1	1	2	2	3	3	0	0	0	0	0	0	1	0	0	0	0	0	3	1	1	0	0	1	1	0
64101	4	1	46	3	4,5,6	2	1	1	#NULL!	1	99	3	1	1	2	2	3	2	2	4	0	0	0	0	0	0	0	0	0	0	1	0	2	1	1	1	1	1	1	0
21501	2	1	14	3	4,5,6	2	1	1	#NULL!	1	99	3	2	1	1	1	3	2	3	4	0	0	0	0	0	0	0	0	0	0	1	0	2	0	1	1	0	1	1	0
830141	1	1	29	5	4,5,6	2	1	1	#NULL!	1	99	1	1	1	1	1	2	2	2	2	0	1	0	0	0	0	1	0	1	0	0	0	4	1	0	0	0	1	0	0
21502	2	1	14	3	4,5,14	2	1	1	#NULL!	1	99	2	2	1	1	1	1	1	2	2	1	0	1	0	1	0	0	1	1	0	0	0	4	1	0	0	1	0	0	0
860112	1	1	35	4	4,5,11	2	1	1	#NULL!	1	99	1	1	1	1	1	2	2	2	3	1	1	0	1	1	0	0	0	0	0	0	0	3	1	1	1	1	1	1	0
860105	1	1	35	4	4,5,11	2	1	1	#NULL!	1	99	2	2	1	1	1	2	2	2	2	1	0	0	0	0	0	1	0	0	0	0	0	1	0	0	1	0	0	0	0
35116	2	1	23	2	4,5,10,14	2	1	1	#NULL!	1	99	2	2	2	1	1	3	2	2	3	1	0	0	0	0	0	0	0	1	0	0	0	2	0	0	1	1	1	0	0
35106	2	1	23	2	4,5,10,12,14	2	1	1	#NULL!	1	99	2	2	1	2	2	3	2	3	3	0	0	0	0	0	0	0	0	0	0	1	0	4	0	0	0	1	0	0	0
35114	2	1	23	2	4,5,10,12	2	1	1	#NULL!	1	99	1	1	1	2	2	3	3	2	2	0	1	0	0	0	0	0	0	0	0	0	0	2	0	1	0	0	0	0	0
06502	4	1	2	2	4,5	2	1	1	#NULL!	1	99	3	1	1	2	2	3	3	3	4	0	0	0	0	0	0	0	0	0	1	1	0	2	1	0	0	1	1	0	0
64103	4	1	46	3	4,5	2	1	1	#NULL!	1	99	3	3	1	2	2	3	3	3	4	0	0	0	0	0	0	0	0	0	0	0	0	4	1	1	0	0	0	0	0
57219	1	1	38	4	4,5	2	1	1	#NULL!	1	99	2	1	1	2	2	4	4	3	3	0	1	0	0	0	0	0	0	0	0	0	0	2	1	1	1	0	1	0	0
38110	0	0	0	0	4,5	2	1	1	#NULL!	1	99	2	2	1	1	1	2	2	2	3	1	0	1	0	0	0	0	1	0	0	0	0	4	1	0	0	0	0	0	0
860101	1	1	35	4	4,5	2	1	1	#NULL!	1	99	3	2	1	1	1	3	2	3	3	1	0	1	0	0	0	0	1	1	0	0	0	1	1	1	1	1	1	0	0
340106	1	1	23	5	4,5	2	1	1	#NULL!	1	99	3	3	1	1	1	3	3	3	3	0	0	0	0	0	0	0	0	0	0	1	0	3	1	1	0	1	0	0	0
910204	#NULL!	#NULL!	#NULL!	#NULL!	4,5	2	1	1	#NULL!	1	99	2	2	1	1	1	2	2	3	3	1	0	1	0	0	0	0	0	0	0	0	0	2	0	1	0	1	0	0	0
340105	1	1	23	5	4,5	2	1	2	2	1	99	3	3	1	1	1	4	4	4	4	0	0	0	0	0	0	1	0	0	0	0	0	2	0	1	0	1	0	0	0
65606	4	1	47	3	4,5	2	1	1	#NULL!	1	99	3	2	1	1	1	3	2	2	3	0	1	0	0	0	0	0	1	0	1	0	0	4	0	0	0	0	1	0	0
60103	1	1	41	4	4,5	2	1	1	#NULL!	1	99	3	3	1	1	1	3	2	3	3	1	0	1	0	0	0	1	0	0	0	0	0	2	1	1	0	0	1	1	0
65602	4	1	47	3	4,5	2	1	1	#NULL!	1	99	3	2	1	1	1	2	2	2	2	0	1	0	0	0	0	0	0	0	0	0	0	2	1	0	1	0	0	0	0
17314	2	1	13	3	4,14	2	1	1	#NULL!	1	99	3	3	1	1	1	2	2	2	3	0	0	0	0	0	1	1	0	0	0	0	0	2	1	1	1	0	1	0	0
36206	1	1	24	4	4,14	2	1	1	#NULL!	1	99	1	1	1	1	1	1	1	2	2	1	1	0	0	0	0	0	0	0	0	0	0	4	1	0	0	0	1	0	0
47305	1	1	29	3	4,14	2	1	1	#NULL!	1	99	2	2	1	2	1	3	2	2	3	0	1	0	0	0	0	1	0	1	1	0	0	1	1	1	0	1	0	0	0
750206	1	1	19	4	4,14	2	1	99	1	2	2	3	3	1	1	1	4	2	2	3	1	1	1	1	1	0	1	1	1	1	0	0	2	1	1	1	1	1	1	0
36204	1	1	24	4	4,14	2	1	1	#NULL!	1	99	3	2	1	3	1	3	3	3	4	0	0	0	0	0	0	0	0	0	0	1	0	4	0	1	0	1	1	1	0
830139	1	1	29	5	4,14	2	1	1	#NULL!	1	99	1	1	1	1	1	2	2	3	3	0	1	1	0	0	0	1	1	0	1	0	0	4	1	1	1	1	1	0	0
65604	4	1	47	3	4,14	2	1	1	#NULL!	1	99	3	3	1	1	1	2	2	2	3	0	0	1	0	0	0	0	0	0	0	0	0	2	0	1	0	0	1	0	0
830146	1	1	29	5	4,14	2	1	1	#NULL!	1	99	2	2	1	2	2	2	1	2	3	1	0	1	0	0	0	0	0	1	0	0	0	4	1	0	0	1	0	0	0
02502	0	0	0	0	4,12	2	1	1	#NULL!	1	99	2	2	1	2	2	3	3	2	3	0	0	0	0	0	0	0	0	0	0	1	0	2	0	1	0	1	1	1	0
860106	1	1	35	4	4,11	2	1	1	#NULL!	1	99	2	2	1	1	1	1	1	1	2	0	0	0	0	0	0	1	0	1	0	0	0	2	1	1	0	0	0	1	0
35108	2	1	23	2	4,10,12,14	2	1	2	1	2	2	3	3	2	1	1	4	4	3	3	0	0	0	0	0	0	0	1	0	0	0	0	4	1	1	1	1	0	0	0
35110	2	1	23	2	4,10,12,14	2	1	1	#NULL!	1	99	1	1	1	1	1	3	2	2	3	0	1	0	0	0	0	0	0	0	0	0	0	4	0	1	0	0	1	0	0
35117	2	1	23	2	4,10,12,14	2	1	1	#NULL!	1	99	2	2	1	2	1	3	2	3	4	0	1	0	0	0	0	0	1	0	1	0	0	4	0	0	1	1	0	0	0
35118	2	1	23	2	4,10,12	2	1	2	#NULL!	1	99	2	1	1	2	2	3	3	2	3	0	1	0	1	0	0	0	0	0	0	0	0	4	0	1	0	0	0	0	0
35115	2	1	23	2	4,10,12	2	1	2	1	1	99	3	3	1	1	1	3	3	1	3	1	1	0	0	0	0	0	0	0	1	0	0	4	1	1	0	1	1	0	0
35109	2	1	23	2	4,10,12	2	1	1	#NULL!	1	99	2	2	1	2	2	2	2	3	3	1	0	0	0	0	0	0	0	0	0	0	0	3	0	1	1	0	0	0	0
760201	4	1	23	3	4,10	2	1	1	#NULL!	1	99	3	3	1	2	1	3	3	3	4	0	1	0	1	1	0	0	0	0	0	0	0	2	1	1	0	0	1	1	0
17108	2	1	13	3	4,10	2	1	1	#NULL!	1	99	1	1	1	1	1	2	2	2	2	0	0	1	1	0	1	1	0	0	0	0	0	4	1	0	1	1	0	0	0
17102	2	1	13	3	4,10	2	1	1	#NULL!	1	99	1	1	1	1	1	1	1	3	3	1	1	1	0	0	0	0	0	0	1	0	0	2	1	0	0	0	0	0	0
17115	2	1	13	3	4,10	2	1	2	1	1	99	3	3	1	2	2	3	3	3	3	0	0	0	0	1	0	1	1	0	0	0	0	2	0	1	0	0	0	0	0
17107	2	1	13	3	4,10	2	1	1	#NULL!	1	99	2	2	1	1	1	1	1	2	4	1	1	1	1	1	0	1	0	0	0	0	0	2	1	1	0	0	1	0	0
17109	2	1	13	3	4,10	2	1	1	#NULL!	1	99	3	3	1	1	1	1	1	2	2	1	1	1	1	1	0	1	1	1	1	0	0	2	1	1	0	1	0	0	0
17110	2	1	13	3	4,10	2	1	2	1	1	99	3	3	1	2	2	3	3	2	3	0	0	1	0	0	0	0	0	0	0	0	0	3	0	0	0	0	0	1	0
17101	2	1	13	3	4,10	2	3	1	#NULL!	1	99	2	2	1	1	1	2	1	2	3	0	1	1	1	1	1	0	0	1	0	0	0	2	1	1	0	1	1	0	0
50103	4	1	32	4	4	2	1	2	#NULL!	1	99	1	1	1	1	1	2	2	2	3	0	0	0	0	0	0	0	0	0	0	1	0	2	1	1	1	1	0	1	0
11107	4	1	7	5	4	2	1	1	#NULL!	1	99	3	2	1	1	1	4	4	4	4	0	0	0	0	0	0	0	0	0	0	0	1	3	0	1	0	0	0	1	0
21404	2	1	14	3	4	2	1	1	#NULL!	1	99	3	3	2	1	1	2	2	2	3	0	0	1	0	0	0	1	1	0	0	0	0	2	0	0	1	0	0	0	0
36408	1	1	24	4	4	2	1	1	#NULL!	1	99	1	1	1	2	2	3	2	2	3	0	1	1	0	0	0	1	0	0	0	0	0	4	1	1	1	0	0	0	0
38105	0	0	0	0	4	2	1	1	#NULL!	1	99	2	2	1	1	1	1	1	4	4	0	0	0	0	0	0	0	0	0	0	1	0	3	1	1	0	0	0	0	0
00001	6	1	40	5	4	2	1	2	#NULL!	1	99	3	3	1	1	1	2	2	3	3	1	0	1	0	0	0	1	0	0	0	0	0	1	0	1	0	1	0	0	0
11103	4	1	7	5	4	2	1	2	2	1	99	3	1	1	1	1	2	1	2	2	0	0	1	0	0	0	1	0	1	0	0	0	2	1	1	1	0	0	0	0
33204	0	0	0	0	4	2	1	1	#NULL!	1	99	3	2	1	1	1	2	2	2	2	1	1	1	0	0	0	0	1	0	0	0	0	2	1	1	1	1	1	1	0
38106	0	0	0	0	4	2	1	1	#NULL!	1	99	3	3	1	1	1	3	3	3	3	0	0	0	0	0	0	0	0	0	0	1	0	4	1	0	1	1	0	0	0
47204	1	1	29	3	4	2	1	1	#NULL!	1	99	3	2	1	1	1	3	3	3	3	0	1	0	0	0	0	0	1	0	0	0	0	1	0	1	0	1	0	1	0
47205	1	1	29	3	4	2	1	1	#NULL!	1	99	1	1	1	1	1	3	3	3	3	1	0	0	0	0	0	1	1	1	0	0	0	1	1	1	0	0	0	0	0
65809	4	1	47	3	4	2	1	1	#NULL!	1	99	2	1	1	1	1	2	1	2	2	1	1	1	0	0	1	0	1	0	0	0	0	2	1	1	0	0	0	0	0
720102	0	0	0	0	4	2	1	1	#NULL!	1	99	1	1	1	1	1	1	1	2	2	0	0	1	0	0	0	0	0	0	0	0	0	2	1	1	0	0	0	0	0
720103	0	0	0	0	4	2	1	1	#NULL!	1	99	2	2	1	2	1	2	1	2	2	0	1	1	0	0	0	1	0	1	0	0	0	4	1	0	0	1	0	0	0
760203	4	1	23	3	4	2	3	1	#NULL!	1	99	1	1	1	2	2	3	3	2	2	0	1	0	0	0	0	0	0	1	1	0	0	4	1	0	1	0	0	0	0
830123	1	1	29	5	4	2	1	2	#NULL!	2	99	1	1	1	2	1	2	2	2	2	1	0	0	0	0	0	0	0	0	0	0	0	3	1	1	0	0	0	0	0
11108	4	1	7	5	4	2	1	2	1	1	99	3	2	1	1	1	2	2	3	4	0	1	0	0	0	0	0	0	0	0	0	0	3	1	1	0	1	0	0	0
750201	1	1	19	4	4	2	1	1	#NULL!	1	99	2	2	1	1	1	2	2	3	3	0	1	0	0	0	0	0	0	0	0	0	0	3	1	1	1	0	1	0	0
19211	1	1	13	5	4	2	1	1	#NULL!	2	2	3	3	2	2	1	1	1	2	1	1	1	1	0	0	0	0	1	1	0	0	0	1	0	0	0	1	1	0	0
33208	0	0	0	0	4	2	1	1	#NULL!	1	99	2	2	1	1	1	2	1	2	2	0	0	1	0	0	0	1	0	0	0	0	0	3	1	1	0	1	1	0	0
39104	0	0	0	0	4	2	1	1	#NULL!	1	99	2	2	1	1	1	1	1	1	1	1	1	1	0	0	0	1	1	1	1	0	0	1	1	1	1	1	1	1	0
44202	4	1	28	4	4	2	1	1	#NULL!	1	99	3	3	1	1	1	3	3	3	3	1	1	1	1	1	0	1	0	1	1	0	0	2	1	1	1	1	1	1	0
60105	1	1	41	4	4	2	1	1	#NULL!	1	99	2	2	1	1	1	3	3	3	3	0	0	1	0	0	0	1	0	0	0	0	0	2	0	1	0	0	1	0	0
60110	1	1	41	4	4	2	1	1	#NULL!	2	1	3	3	2	1	1	3	3	4	4	0	1	1	0	1	0	0	0	0	0	0	0	3	1	1	1	1	1	1	0
860107	1	1	35	4	4	2	1	1	#NULL!	1	99	3	2	2	1	1	3	3	2	3	1	1	1	0	0	0	0	1	1	0	0	0	2	1	1	0	0	0	0	0
26002	0	1	20	4	4	2	1	1	#NULL!	1	99	2	2	1	1	1	2	2	2	3	0	0	1	0	0	0	0	0	0	0	0	0	1	1	1	0	0	0	1	0
33205	0	0	0	0	4	2	1	1	#NULL!	1	99	2	2	1	1	1	2	2	2	3	1	0	1	0	0	0	0	0	1	0	0	0	2	1	1	1	0	0	0	0
19201	1	1	13	5	4	2	1	1	#NULL!	1	99	2	2	1	2	2	1	1	2	3	1	0	1	0	0	0	0	0	0	0	0	0	2	1	1	0	1	0	0	0
56807	2	1	38	3	4	2	1	1	#NULL!	1	99	1	1	1	2	1	1	1	2	2	0	0	0	0	0	0	0	0	0	0	1	0	4	0	0	0	1	0	0	0
17103	2	1	13	3	4	2	1	1	#NULL!	1	99	2	2	1	1	1	3	3	2	3	1	1	1	1	0	0	0	0	0	0	0	0	2	0	1	0	1	1	1	0
47303	1	1	29	3	4	2	1	1	#NULL!	1	99	2	2	1	1	1	3	3	3	3	0	0	0	0	0	0	0	0	0	0	1	0	2	1	1	0	0	0	0	0
60109	1	1	41	4	4	2	1	1	#NULL!	1	99	3	2	1	2	1	1	1	2	2	1	1	0	1	0	0	1	0	0	0	0	0	2	0	1	1	1	0	0	0
17118	2	1	13	3	4	2	1	1	#NULL!	1	99	3	3	1	2	2	2	2	2	2	1	0	0	0	0	0	1	1	1	0	0	0	2	0	0	0	0	1	1	0
29302	1	1	18	4	4	2	1	2	1	1	99	3	2	1	2	1	3	2	3	3	1	0	1	0	0	0	0	0	0	0	0	0	2	1	1	0	0	0	0	0
29303	1	1	18	4	4	2	1	1	#NULL!	1	99	2	2	1	1	1	1	1	2	2	0	1	1	0	0	0	0	1	1	0	0	0	2	1	1	1	1	1	1	0
340101	1	1	23	5	4	2	1	1	#NULL!	1	99	3	2	2	2	2	3	3	2	4	0	1	0	0	0	0	1	0	1	1	0	0	3	1	1	0	1	0	1	0
57203	1	1	38	4	4	2	1	1	#NULL!	1	99	2	1	1	2	2	2	2	2	2	0	0	0	0	0	1	0	1	0	0	0	0	4	1	0	0	0	0	0	0
65808	4	1	47	3	4	2	1	2	2	2	99	3	3	2	1	1	4	3	2	4	1	0	1	0	0	0	1	0	0	0	0	0	2	1	1	0	1	0	1	0
750203	1	1	19	4	4	2	1	1	#NULL!	2	1	3	3	2	1	1	3	3	3	3	1	1	1	1	1	1	1	1	1	1	0	0	2	1	1	1	1	1	1	1
750207	1	1	19	4	4	2	1	1	#NULL!	1	99	3	3	1	2	2	3	3	3	4	0	1	0	0	0	0	0	0	0	1	0	0	2	1	1	0	1	1	0	0
19206	1	1	13	5	4	2	1	1	#NULL!	1	99	2	2	1	2	2	2	2	2	2	0	0	0	0	0	0	0	0	0	0	1	0	2	1	1	0	0	0	0	0
21402	2	1	14	3	4	2	1	1	#NULL!	1	99	3	3	2	1	1	2	2	3	3	0	0	1	0	0	0	0	0	0	0	0	0	2	0	0	0	1	1	0	0
21403	2	1	14	3	4	2	1	1	#NULL!	1	99	3	3	1	1	1	3	2	3	4	0	0	1	0	0	0	0	0	1	0	0	0	2	0	1	0	1	1	1	0
26001	0	1	20	4	4	2	1	1	#NULL!	1	99	3	3	1	1	1	3	2	2	3	0	0	1	0	0	0	0	0	0	0	0	0	2	0	1	1	1	0	0	0
57201	1	1	38	4	4	2	1	1	#NULL!	1	99	2	2	1	2	1	3	3	3	4	0	0	0	0	0	0	0	0	0	0	1	0	4	0	1	0	0	1	1	0
60106	1	1	41	4	4	2	1	1	#NULL!	1	99	2	2	1	1	1	2	1	2	3	0	0	1	0	0	0	1	0	1	0	0	0	2	1	1	1	0	0	1	0
29305	1	1	18	4	4	2	1	2	1	1	99	3	3	1	1	1	2	2	3	4	0	0	1	0	0	0	0	0	0	0	0	0	4	1	1	0	0	0	0	0
36403	1	1	24	4	4	2	1	2	1	1	99	3	2	1	1	1	2	1	2	2	1	1	1	0	0	0	0	1	1	0	0	0	2	1	1	1	1	1	1	0
60104	1	1	41	4	4	2	99	1	#NULL!	1	99	3	3	1	2	2	2	2	2	2	1	0	1	0	0	0	0	0	0	0	0	0	2	1	0	0	0	0	0	0
66303	1	1	1	5	4	2	1	1	#NULL!	1	99	1	1	2	1	1	2	2	2	2	0	0	1	1	0	0	1	0	0	0	0	0	3	1	0	1	0	1	0	0
11101	4	1	7	5	4	2	1	1	#NULL!	1	99	2	2	1	1	1	3	3	3	3	0	1	0	0	0	0	1	0	0	0	0	0	2	1	1	1	1	1	1	0
39102	0	0	0	0	4	2	1	1	#NULL!	1	99	2	2	1	2	2	3	3	3	3	0	0	0	0	0	0	1	0	0	0	0	0	2	1	1	0	0	0	0	0
43104	2	1	28	2	4	2	1	1	#NULL!	1	99	3	3	1	2	2	3	2	2	2	1	0	1	0	1	0	0	0	1	0	0	0	1	1	1	0	0	0	0	0
800302	1	1	28	0	4	2	1	1	#NULL!	1	99	3	2	1	2	2	2	2	2	2	1	0	1	0	0	0	0	0	0	0	0	0	2	1	1	0	0	0	0	0
830143	1	1	29	5	4	2	1	1	#NULL!	1	99	2	2	1	1	1	1	1	2	3	0	0	0	0	0	0	1	0	0	0	0	0	3	0	1	1	0	0	1	0
860102	1	1	35	4	4	2	1	1	#NULL!	1	99	1	1	1	1	1	1	1	2	2	1	0	1	0	1	0	0	1	0	0	0	0	2	1	1	0	0	0	0	0
36407	1	1	24	4	4	2	1	1	#NULL!	1	99	2	2	1	2	2	2	2	2	2	0	0	0	0	0	0	0	0	0	0	0	0	4	1	0	0	0	0	0	0
720104	0	0	0	0	4	2	1	2	2	1	99	3	3	1	1	1	1	1	2	2	0	1	1	0	0	0	1	0	1	0	0	0	2	1	1	1	1	1	1	0
760202	4	1	23	3	4	2	1	1	#NULL!	1	99	2	2	1	2	2	3	2	2	2	0	0	1	0	0	0	0	0	0	0	0	0	2	1	1	1	1	1	1	0
57215	1	1	38	4	4	2	1	1	#NULL!	1	99	1	1	1	2	2	2	2	2	2	0	0	0	0	0	0	1	0	0	0	0	0	4	1	0	0	0	0	0	0
43102	2	1	28	2	4	2	1	2	1	1	99	3	3	1	2	1	2	1	1	2	1	1	1	0	0	0	1	0	0	1	0	0	1	1	1	0	0	0	1	0
11109	4	1	7	5	4	2	1	2	2	2	2	3	2	2	1	1	4	3	2	4	0	1	0	0	0	0	0	1	0	0	0	0	4	1	1	0	1	1	0	0
13301	1	1	9	5	4	2	1	1	#NULL!	1	99	2	2	1	1	1	2	2	3	2	1	1	1	0	0	0	0	0	0	0	0	0	2	1	0	0	1	0	0	0
17208	2	1	13	3	4	2	1	2	1	1	99	3	2	2	1	1	3	3	3	3	0	0	0	0	0	0	1	0	1	0	0	0	2	0	1	0	1	0	1	0
19202	1	1	13	5	4	2	1	1	#NULL!	1	99	3	3	1	1	1	2	2	3	3	0	1	1	0	0	0	0	1	1	0	0	0	1	1	0	0	1	0	0	0
19205	1	1	13	5	4	2	2	1	#NULL!	1	99	3	2	1	1	1	2	1	1	1	0	0	1	0	0	0	0	0	0	0	0	1	4	1	1	0	0	1	1	0
19210	1	1	13	5	4	2	1	1	#NULL!	1	99	2	2	1	1	1	2	1	2	2	0	0	1	0	0	0	1	0	0	0	0	0	4	1	1	0	0	1	0	0
47201	1	1	29	3	4	2	1	2	1	2	2	3	2	2	2	1	4	3	3	3	0	0	1	0	0	0	0	0	0	0	0	0	2	1	1	0	0	0	1	0
57212	1	1	38	4	4	2	1	2	1	1	99	3	3	1	1	1	1	1	2	2	0	1	1	0	0	0	0	1	1	1	0	0	2	1	1	0	0	1	0	0
60101	1	1	41	4	4	2	1	1	#NULL!	1	99	2	2	1	1	1	3	2	2	3	0	0	0	0	0	0	1	1	0	1	0	0	2	0	1	0	1	0	1	0
60107	1	1	41	4	4	2	1	2	1	1	99	3	3	1	1	1	3	2	2	3	0	0	0	1	0	0	1	0	0	0	0	0	3	1	0	0	0	0	0	0
60108	1	1	41	4	4	2	1	1	#NULL!	1	99	2	2	1	1	1	2	2	2	2	0	0	1	0	0	0	1	0	0	0	0	0	2	1	1	0	0	0	0	0
750202	1	1	19	4	4	2	1	1	#NULL!	1	99	1	1	1	1	1	3	2	3	4	0	1	1	0	0	0	0	0	0	0	0	0	2	0	1	0	1	0	0	0
860110	1	1	35	4	4	2	1	1	#NULL!	1	99	3	1	1	1	1	2	2	2	4	1	0	0	0	0	0	0	1	1	0	0	0	2	1	0	0	1	0	0	0
910203	#NULL!	#NULL!	#NULL!	#NULL!	4	2	1	1	#NULL!	1	99	2	2	2	1	1	3	3	3	4	1	1	1	0	0	0	0	0	0	0	0	0	2	1	1	1	1	0	0	0
02302	0	0	0	0	4	2	1	1	#NULL!	1	99	2	2	1	1	1	1	1	2	3	1	0	0	0	0	0	0	0	1	0	0	0	3	1	1	0	0	0	0	0
11102	4	1	7	5	4	2	1	1	#NULL!	1	99	3	3	1	1	1	3	2	3	3	0	0	0	1	0	0	1	0	1	0	0	0	4	1	1	1	1	0	0	0
340104	1	1	23	5	4	2	1	1	#NULL!	1	99	2	2	1	1	1	3	3	2	3	0	0	0	0	0	0	0	0	0	0	0	0	4	1	1	0	0	1	1	0
340108	1	1	23	5	4	2	1	1	#NULL!	1	99	2	2	1	2	1	2	1	2	3	1	1	0	0	0	0	0	0	0	0	0	0	2	1	0	0	1	0	0	0
43101	2	1	28	2	4	2	1	1	#NULL!	1	99	3	3	1	2	1	3	1	2	2	0	0	0	0	0	0	1	0	1	0	0	0	2	0	0	1	0	1	0	0
800303	1	1	28	0	4	2	1	1	#NULL!	1	99	1	1	1	2	2	2	2	2	3	1	1	1	0	0	0	0	0	0	0	0	0	2	1	1	1	0	0	0	0
21401	2	1	14	3	4	2	1	1	#NULL!	1	99	3	2	2	1	1	2	2	2	3	0	0	1	0	1	1	1	0	0	1	0	0	2	1	1	1	0	0	0	0
340107	1	1	23	5	4	2	1	1	#NULL!	1	99	1	1	1	2	2	3	2	3	3	0	1	0	0	0	0	0	0	1	1	0	0	4	1	1	0	1	0	0	0
36409	1	1	24	4	4	2	1	2	1	1	99	3	3	1	2	2	3	3	3	3	0	0	0	0	0	0	0	0	0	0	1	0	3	1	0	0	0	0	0	0
57211	1	1	38	4	4	2	1	1	#NULL!	1	99	1	1	1	1	1	2	2	2	2	0	0	0	0	0	0	1	0	0	0	0	0	1	1	1	1	1	1	0	0
57222	1	1	38	4	4	2	1	1	#NULL!	1	99	1	1	1	1	1	2	2	2	2	1	1	1	1	0	0	0	1	1	0	0	0	3	1	1	0	0	1	1	0
66304	1	1	1	5	4	2	1	1	#NULL!	1	99	3	3	1	1	1	2	2	2	2	1	0	1	0	0	0	1	0	0	0	0	0	2	1	1	0	0	0	0	0
17204	2	1	13	3	4	2	1	1	#NULL!	1	99	2	2	1	1	1	2	2	3	3	0	0	1	0	0	1	0	1	1	1	0	0	4	1	0	0	1	0	1	0
19212	1	1	13	5	4	2	1	1	#NULL!	1	99	2	2	1	1	1	2	2	2	3	1	0	1	0	0	0	0	0	0	0	0	0	2	1	1	0	0	0	0	0
43103	2	1	28	2	4	2	1	1	#NULL!	1	99	2	2	1	1	1	2	2	2	3	1	0	1	0	0	0	0	0	0	0	0	0	2	1	0	0	0	0	0	0
57218	1	1	38	4	4	2	1	1	#NULL!	1	99	3	3	1	1	1	2	2	2	2	1	1	0	0	0	1	1	1	1	1	0	0	2	1	1	1	0	1	0	0
65804	4	1	47	3	4	2	1	2	#NULL!	1	99	3	2	1	1	1	2	2	2	3	1	0	1	0	0	1	0	0	0	0	0	0	2	1	1	1	0	0	0	0
830131	1	1	29	5	4	2	1	1	#NULL!	1	99	2	2	1	1	1	4	4	3	3	0	0	0	0	0	0	0	0	0	0	1	0	3	1	1	0	1	1	0	0
17202	2	1	13	3	4	2	3	1	#NULL!	1	99	2	1	1	1	1	2	2	2	2	1	1	1	0	1	0	1	0	0	0	0	0	2	1	1	1	0	0	0	0
17203	2	1	13	3	4	2	1	1	#NULL!	1	99	1	1	1	2	1	2	2	3	2	1	1	1	0	0	0	0	0	1	0	0	0	2	1	1	0	0	0	0	0
33203	0	0	0	0	4	2	1	2	1	1	99	3	3	1	1	1	2	2	2	3	1	0	0	0	0	0	0	0	1	0	0	0	2	0	0	0	1	0	0	0
36406	1	1	24	4	4	2	1	1	#NULL!	1	99	1	1	1	3	3	3	3	2	3	0	0	0	0	0	0	0	0	0	0	1	0	3	0	1	0	0	0	0	0
57213	1	1	38	4	4	2	1	2	1	1	99	3	3	1	2	1	3	3	3	4	1	0	0	0	0	0	0	0	0	1	0	0	1	1	1	0	0	0	0	0
720101	0	0	0	0	4	2	1	1	#NULL!	2	99	3	2	1	2	2	2	2	2	2	1	0	0	0	0	0	0	0	0	0	0	0	2	1	1	0	0	0	0	0
37101	4	1	24	3	4	2	1	1	#NULL!	1	99	2	2	1	1	1	4	4	4	4	1	1	1	0	0	0	0	0	0	0	0	0	2	1	1	1	0	0	0	0
56809	2	1	38	3	4	2	1	1	#NULL!	1	99	3	3	1	2	1	4	4	4	4	0	0	0	0	0	0	0	0	0	0	1	0	2	0	0	0	0	0	1	0
65806	4	1	47	3	4	2	1	1	#NULL!	1	99	1	1	1	2	2	2	2	2	3	0	0	0	0	0	0	0	0	0	0	0	0	4	1	0	0	0	0	0	0
720105	0	0	0	0	4	2	1	1	#NULL!	1	99	2	2	1	2	2	3	2	2	2	1	0	0	0	0	0	0	0	0	0	0	0	2	1	1	0	1	0	0	0
06501	4	1	2	2	4	2	2	1	#NULL!	2	2	3	3	2	1	1	4	3	3	4	0	1	0	0	1	0	1	0	0	0	0	0	2	1	1	0	1	1	1	0
37104	4	1	24	3	4	2	1	2	2	2	2	3	3	2	2	2	3	2	2	3	1	1	1	0	0	0	1	0	0	0	0	0	2	1	1	1	1	1	1	0
60102	1	1	41	4	4	2	1	1	#NULL!	1	99	3	3	1	1	1	1	2	2	2	0	0	1	0	0	0	0	0	0	0	0	0	2	0	1	0	0	1	0	0
860108	1	1	35	4	4	2	1	1	#NULL!	1	99	3	1	1	1	1	3	2	3	4	0	0	0	0	0	0	0	0	0	0	1	0	4	1	0	0	1	1	0	0
40103	4	1	27	5	3,5,12	3	1	1	#NULL!	1	99	2	2	1	1	1	2	2	3	3	0	0	1	0	0	0	0	0	0	0	0	0	4	0	0	0	0	0	0	1
860111	1	1	35	4	3,5	3	1	1	#NULL!	1	99	3	3	1	1	1	2	2	2	4	0	0	1	0	0	0	0	0	0	0	0	0	2	1	0	1	0	0	0	0
16008	3	2	11	2	3,5	3	1	1	#NULL!	1	99	1	1	1	2	2	2	2	2	2	0	0	0	0	0	0	0	0	0	0	0	1	4	1	0	0	0	0	0	0
17207	2	1	13	3	3,4,7	3	1	1	#NULL!	1	99	1	1	1	2	1	2	2	2	2	1	1	0	0	1	0	0	0	1	0	0	0	4	1	1	0	0	1	0	1
17217	2	1	13	3	3,4,7	3	1	1	#NULL!	1	99	2	2	1	1	1	2	1	2	2	1	0	0	0	0	0	1	1	0	0	0	0	2	1	1	1	1	0	0	0
01215	2	0	1	0	3,4,10	3	1	1	#NULL!	1	99	3	2	1	1	1	2	2	1	2	1	1	1	1	1	0	1	1	1	0	0	0	2	1	1	0	1	0	0	0
58101	2	1	40	3	3,4	3	1	1	#NULL!	1	99	3	3	1	1	1	2	2	2	3	1	0	0	0	0	0	0	0	0	0	0	0	2	1	1	0	0	0	0	0
58103	2	1	40	3	3,4	3	1	1	#NULL!	1	99	3	3	1	1	1	3	1	2	3	1	1	1	1	1	0	0	1	1	1	0	0	2	1	1	1	1	1	1	0
58111	2	1	40	3	3,4	3	1	1	#NULL!	1	99	1	1	1	2	1	2	1	2	3	1	1	1	0	1	0	0	0	0	0	0	0	1	0	1	1	0	0	0	0
58117	2	1	40	3	3,4	3	1	1	#NULL!	1	99	2	1	1	1	1	4	4	4	4	0	0	1	0	0	0	0	0	0	0	0	0	1	1	1	1	0	0	0	0
58108	2	1	40	3	3,4	3	1	1	#NULL!	1	99	1	1	1	2	1	2	1	2	3	0	1	1	0	0	0	0	1	1	1	0	0	2	1	1	0	1	0	0	0
17205	2	1	13	3	3,4	3	1	1	#NULL!	1	99	1	1	1	1	1	2	2	2	2	1	1	1	1	0	1	1	1	1	1	0	0	2	0	0	0	1	0	0	0
58104	2	1	40	3	3,4	3	1	1	#NULL!	1	99	1	1	1	1	1	2	2	2	3	0	1	0	0	0	0	0	0	0	0	0	0	4	1	1	1	1	1	1	0
58115	2	1	40	3	3,4	3	1	1	#NULL!	1	99	3	3	1	1	1	2	2	2	3	1	1	0	0	0	0	0	1	1	1	0	0	2	0	0	1	0	1	1	0
58118	2	1	40	3	3,4	3	1	1	#NULL!	1	99	3	2	1	2	2	2	2	2	2	1	1	0	0	0	1	1	1	1	0	0	0	4	1	1	0	0	1	0	0
35104	2	1	23	2	3,10,12	3	1	2	1	1	99	3	3	1	1	1	4	2	2	4	0	0	0	0	0	0	0	0	1	0	0	0	3	0	1	0	0	1	0	0
50106	4	1	32	4	3	3	1	2	2	1	99	3	3	2	1	1	2	2	2	4	0	0	1	0	0	0	0	0	0	0	0	0	2	1	1	0	1	1	0	0
58113	2	1	40	3	3	3	1	1	#NULL!	1	99	2	2	1	2	2	2	2	2	3	1	0	0	0	0	0	0	0	1	0	0	0	1	1	0	0	1	1	0	0
37106	4	1	24	3	3	3	1	1	#NULL!	1	99	2	2	1	2	2	2	2	3	3	1	0	1	0	0	0	1	0	1	0	0	0	2	0	0	1	1	0	1	0
41103	3	2	27	2	3	3	3	1	#NULL!	1	99	2	2	1	1	1	2	1	3	4	1	0	1	0	0	0	0	0	1	0	0	0	2	0	0	1	0	0	0	0
11104	4	1	7	5	3	3	1	1	#NULL!	1	99	2	2	1	2	2	1	1	2	2	1	0	1	0	0	0	0	0	1	0	0	0	3	1	1	0	0	1	0	0
340103	1	1	23	5	3	3	1	1	#NULL!	1	99	1	1	1	2	1	2	1	2	4	0	1	0	1	0	1	1	0	1	0	0	0	1	1	1	0	0	0	0	0
19203	1	1	13	5	3	3	1	1	#NULL!	1	99	2	2	1	2	2	2	2	2	3	1	0	0	0	0	0	0	0	1	0	0	0	2	1	0	0	0	0	1	0
41102	3	2	27	2	3	3	1	1	#NULL!	1	99	3	2	2	2	2	4	2	4	4	0	1	0	0	0	0	1	0	0	0	0	0	2	1	1	1	1	0	0	0
45201	3	2	28	2	3	3	1	2	1	1	99	3	3	2	1	1	2	2	2	2	0	1	0	0	0	0	0	0	1	1	0	0	2	1	1	0	0	0	0	0
37103	4	1	24	3	3	3	1	1	#NULL!	1	99	1	1	1	2	2	2	2	2	3	0	0	0	0	0	1	1	1	0	0	0	0	2	1	1	0	0	1	0	0
11106	4	1	7	5	3	3	1	1	#NULL!	1	99	1	1	1	2	2	3	3	3	3	0	1	0	0	0	1	0	0	0	0	0	0	3	1	1	1	1	0	0	0
37105	4	1	24	3	3	3	3	1	#NULL!	2	2	3	2	1	1	1	2	2	3	3	0	0	0	0	0	0	0	0	0	0	1	0	2	1	0	1	0	0	0	0
16007	3	2	11	2	3	3	1	1	#NULL!	1	99	3	3	1	2	2	2	2	2	2	0	0	1	0	0	0	0	0	0	0	0	0	2	1	0	1	0	0	0	0
16014	3	2	11	2	3	3	1	1	#NULL!	1	99	2	2	1	1	1	2	2	4	4	1	0	0	0	0	0	0	0	0	0	0	0	2	1	0	0	0	0	0	0
20203	0	2	13	3	3	3	1	1	#NULL!	2	2	3	3	2	2	1	3	3	2	3	0	0	1	0	0	0	0	0	1	0	0	0	2	1	1	1	1	1	0	0
20204	0	2	13	3	3	3	1	2	2	1	99	3	2	2	1	1	2	2	3	3	0	0	0	0	0	0	1	0	1	0	0	0	2	1	1	1	1	1	1	0
41104	3	2	27	2	3	3	1	1	#NULL!	1	99	2	2	2	1	1	3	3	3	3	0	1	1	0	0	0	0	1	1	1	0	0	2	1	1	1	0	0	0	0
45302	3	2	28	2	3	3	1	1	#NULL!	2	2	1	2	2	1	1	4	3	3	4	0	1	0	0	0	1	0	1	0	1	0	0	2	1	1	1	1	1	1	0
739903	3	2	13	3	3	3	3	2	1	2	1	3	1	1	2	2	1	1	1	2	1	1	1	1	1	1	1	1	0	1	0	0	2	0	0	0	1	0	0	0
58106	2	1	40	3	3	3	1	1	#NULL!	1	99	1	1	1	2	2	2	1	2	2	1	1	0	1	0	0	1	0	1	1	0	0	2	1	1	0	0	0	0	0
910202	#NULL!	#NULL!	#NULL!	#NULL!	3	3	1	99	1	2	2	3	3	2	1	1	2	2	2	2	1	0	0	0	0	0	0	0	1	0	0	0	1	0	1	0	0	0	0	0
16002	3	2	11	2	3	3	1	1	#NULL!	1	99	3	2	1	1	1	3	2	4	4	1	0	1	0	0	0	0	1	0	0	0	0	1	1	1	1	1	0	0	0
16006	3	2	11	2	3	3	1	1	#NULL!	1	99	3	2	1	1	1	2	1	3	3	1	0	0	1	0	0	1	0	0	0	0	0	4	1	0	0	0	0	0	0
20205	0	2	13	3	3	3	3	1	#NULL!	1	99	3	3	1	1	1	3	3	3	4	0	0	0	0	0	0	0	0	0	0	1	0	4	1	0	0	0	0	0	0
58116	2	1	40	3	3	3	1	1	#NULL!	1	99	1	1	1	2	2	2	2	2	2	1	1	1	1	1	0	0	1	0	0	0	0	2	1	1	0	0	1	0	0
41107	3	2	27	2	3	3	1	1	#NULL!	1	99	1	1	1	2	2	3	3	2	3	0	0	1	1	0	0	0	1	1	0	0	0	2	1	1	0	0	1	0	0
65814	4	1	47	3	3	3	1	2	1	1	99	3	3	1	1	1	2	1	1	2	1	0	1	0	0	0	0	0	0	0	0	0	2	1	0	0	0	1	0	0
19207	1	1	13	5	3	3	1	1	#NULL!	1	99	2	2	1	2	1	3	2	2	3	1	0	1	0	0	0	0	0	0	0	0	0	2	1	1	0	1	0	1	0
830426	1	1	29	5	2,6,14	3	1	1	#NULL!	1	99	2	2	1	2	1	3	3	3	3	0	0	0	0	0	0	0	1	1	1	0	0	4	1	0	0	0	1	0	0
830410	1	1	29	5	2,6,10	3	1	1	#NULL!	2	2	3	3	2	1	1	3	2	4	4	0	0	0	0	0	1	1	1	0	0	0	0	4	1	1	1	1	0	0	0
52117	0	0	0	0	2,4,7,8,9,10,11,12,1	3	1	1	#NULL!	1	99	3	3	1	2	1	2	1	2	2	1	1	1	1	1	1	0	1	1	1	0	0	1	1	0	0	0	0	0	0
17206	2	1	13	3	2,3,4,7	3	1	1	#NULL!	1	99	1	1	1	2	2	3	3	2	2	1	0	0	0	0	0	0	0	0	0	0	0	2	1	1	1	0	0	1	0
44601	4	1	28	4	14	2	3	99	1	2	1	3	3	2	2	2	2	2	3	3	1	1	1	0	0	0	1	1	0	1	0	0	2	1	1	1	0	1	0	0
50201	4	1	32	4	14	2	3	1	#NULL!	2	2	3	3	2	1	1	3	3	3	3	0	1	0	0	1	0	1	1	0	1	0	0	2	1	1	0	1	0	0	0
750301	1	1	19	4	14	2	2	1	#NULL!	1	99	3	3	2	2	1	2	2	2	2	1	1	1	1	1	1	1	1	1	0	0	0	1	1	1	0	0	1	1	0
0099	6	1	40	5	14	2	4	1	#NULL!	1	99	3	3	2	1	1	3	3	3	4	0	0	1	0	0	1	1	0	0	0	0	0	3	1	0	0	0	0	0	0
51301	4	1	35	3	14	2	2	2	1	2	2	3	3	1	2	2	3	3	4	4	1	1	1	0	0	0	1	0	0	1	0	0	3	1	1	1	1	1	1	0
17313	2	1	13	3	14	2	1	1	#NULL!	1	99	2	2	1	2	2	2	1	3	2	1	0	0	0	0	0	0	0	0	0	0	0	4	0	0	0	0	0	1	0
17306	2	1	13	3	14	2	1	1	#NULL!	1	99	2	2	1	2	1	2	2	2	2	1	1	0	0	0	0	1	0	0	0	0	0	2	0	1	1	0	1	0	0
27702	1	1	16	4	14	2	2	1	#NULL!	1	99	2	2	1	2	2	4	4	4	4	0	1	0	0	0	0	0	0	0	0	0	0	3	1	1	0	0	0	0	0
30501	0	0	21	0	14	2	2	2	1	2	2	3	3	2	2	2	3	2	3	3	1	0	1	0	0	1	1	0	0	0	0	0	2	1	1	1	1	1	1	0
55517	0	0	0	0	14	2	1	1	#NULL!	1	99	3	3	1	1	1	2	2	2	2	1	1	0	0	0	0	1	0	1	0	0	0	2	1	1	0	1	0	0	0
770401	1	1	23	5	14	2	1	1	#NULL!	1	99	2	2	1	2	2	3	3	3	3	0	0	0	0	0	0	0	0	0	0	0	0	4	1	1	1	1	1	1	0
820105	0	0	0	0	14	2	1	99	2	1	99	3	3	1	2	1	4	3	3	4	0	1	0	0	0	0	0	1	1	1	0	0	1	1	1	0	0	0	0	0
920102	#NULL!	#NULL!	#NULL!	#NULL!	14	2	1	1	#NULL!	1	99	3	3	1	2	2	4	3	4	4	0	0	0	0	0	0	0	0	0	0	1	0	4	1	1	1	1	0	0	0
27703	1	1	16	4	14	2	2	1	#NULL!	1	99	3	2	1	1	1	2	2	3	3	1	1	0	0	0	0	0	0	0	0	0	0	2	1	0	0	0	0	0	0
55514	0	0	0	0	14	2	1	1	#NULL!	1	99	3	3	1	1	1	2	2	2	2	0	0	0	0	0	0	0	0	0	0	0	0	1	1	1	0	1	0	0	0
17311	2	1	13	3	14	2	1	1	#NULL!	1	99	2	2	1	2	2	2	2	2	2	1	0	0	0	1	0	0	0	0	0	0	0	4	1	1	0	0	1	0	0
55516	0	0	0	0	14	2	1	1	#NULL!	1	99	1	1	1	2	2	3	3	3	3	0	0	0	0	0	0	0	0	0	0	1	0	4	1	1	0	1	0	0	0
29403	1	1	18	4	14	2	1	1	#NULL!	1	99	2	2	1	1	1	2	1	2	2	0	1	0	1	0	1	1	1	1	1	0	0	2	1	1	0	1	0	1	0
760302	4	1	23	3	14	2	2	1	#NULL!	1	99	3	3	1	2	2	4	4	4	4	1	1	0	0	0	0	0	0	0	1	0	0	4	0	1	0	1	0	0	0
920205	#NULL!	#NULL!	#NULL!	#NULL!	14	2	1	1	#NULL!	1	99	1	1	1	2	1	3	2	2	3	0	0	0	0	0	0	0	0	0	0	0	0	4	0	1	1	0	0	0	0
56113	2	1	38	3	14	2	1	1	#NULL!	1	99	3	3	1	2	2	2	2	2	2	1	0	0	1	0	0	1	0	0	0	0	0	2	1	1	0	1	1	1	0
55515	0	0	0	0	14	2	1	1	#NULL!	1	99	3	2	1	2	2	2	2	2	2	1	0	1	0	0	0	1	0	1	0	0	0	4	0	0	0	0	0	0	1
75103	1	1	19	4	14	2	1	1	#NULL!	1	99	3	2	1	2	1	2	1	2	3	0	0	0	0	0	0	0	1	0	1	0	0	4	1	1	0	0	0	0	0
870101	4	1	43	3	14	2	4	2	1	2	1	3	3	2	1	1	3	2	3	3	1	1	1	1	0	0	1	0	0	1	0	0	2	0	0	1	0	0	1	0
06503	4	1	2	2	14	2	2	1	#NULL!	1	99	3	3	1	2	2	2	2	2	2	1	0	0	0	0	0	0	0	1	1	0	0	2	0	0	1	0	1	0	0
770408	1	1	23	5	14	2	1	1	#NULL!	1	99	2	1	1	1	2	3	3	2	3	0	1	0	0	0	0	1	0	1	1	0	0	3	1	1	1	0	1	0	0
949935	#NULL!	#NULL!	#NULL!	#NULL!	14	2	2	2	2	1	99	3	3	2	2	1	2	1	2	3	1	1	1	1	0	0	1	1	1	1	0	0	1	0	0	0	1	0	0	0
55506	0	0	0	0	14	2	1	2	1	1	99	3	3	1	2	2	2	1	2	2	1	0	0	0	0	0	1	1	1	0	0	0	4	0	1	0	1	0	0	0
800401	1	1	28	0	14	2	2	1	#NULL!	1	99	3	3	1	1	1	2	1	2	3	0	0	0	0	0	0	0	1	1	0	0	0	2	1	1	0	1	0	0	0
06403	4	1	2	2	14	2	2	2	#NULL!	2	2	3	3	2	2	1	3	3	3	4	0	1	0	0	0	0	1	1	1	0	0	1	2	1	1	1	1	1	1	0
10305	2	1	7	2	14	2	1	2	#NULL!	1	99	3	3	1	1	1	4	3	3	4	0	0	0	0	0	0	0	0	0	0	1	0	4	1	0	0	0	0	0	0
10303	2	1	7	2	14	2	1	2	2	2	2	3	3	2	1	1	3	3	4	4	0	0	0	0	0	0	0	0	0	0	1	0	4	1	1	0	0	0	0	0
40202	4	1	27	5	14	2	4	1	#NULL!	2	2	3	3	2	2	2	2	2	2	2	1	1	1	0	0	0	0	1	1	0	0	0	2	1	1	0	1	0	0	0
770501	1	1	23	5	14	2	1	2	2	1	99	3	3	1	1	1	4	4	3	3	0	1	0	0	0	0	0	0	0	1	0	0	2	1	1	0	0	0	0	0
30101	0	0	21	0	14	2	2	2	#NULL!	2	2	3	3	2	1	1	2	2	2	3	1	0	1	0	0	0	0	0	0	0	0	0	4	1	0	0	0	1	0	0
17302	2	1	13	3	14	2	1	1	#NULL!	1	99	1	1	1	1	2	2	1	2	2	1	0	0	1	0	0	0	0	0	0	0	0	2	1	1	0	0	1	0	0
17310	2	1	13	3	14	2	1	1	#NULL!	1	99	2	2	1	1	1	3	2	2	3	0	1	1	1	1	0	1	0	1	1	0	0	1	1	1	0	1	1	0	0
55505	0	0	0	0	14	2	1	1	#NULL!	1	99	2	2	1	2	2	3	2	2	2	1	0	0	0	0	0	0	0	0	0	0	0	4	1	0	0	0	0	0	0
55510	0	0	0	0	14	2	1	99	1	2	2	3	3	1	1	1	2	2	3	3	1	0	0	0	0	0	0	0	0	0	0	0	2	1	0	0	0	1	0	0
810104	1	1	28	5	14	2	2	1	#NULL!	1	99	3	3	1	1	1	3	2	2	2	1	1	1	1	1	0	0	1	1	0	0	0	4	1	1	0	0	0	0	0
27701	1	1	16	4	14	2	2	1	#NULL!	2	2	3	3	2	2	2	3	3	3	3	0	0	0	0	0	0	1	0	0	1	0	0	4	0	1	0	0	0	0	0
660103	1	1	1	5	14	2	2	1	#NULL!	1	99	3	1	1	1	1	3	2	2	4	1	1	1	1	0	0	0	0	0	0	0	0	4	1	1	0	1	0	1	0
810102	1	1	28	5	14	2	2	1	#NULL!	1	99	3	3	1	2	1	2	2	3	3	0	0	0	0	0	0	0	0	0	0	0	1	4	1	1	0	0	0	0	0
01207	2	0	1	0	14	2	1	1	#NULL!	1	99	1	1	1	2	1	2	1	2	3	0	1	1	0	0	0	0	0	0	0	0	0	2	1	1	0	0	1	0	0
10301	2	1	7	2	14	2	1	1	#NULL!	1	99	3	2	1	2	2	2	2	2	3	0	0	0	0	0	0	1	1	0	1	0	0	1	1	0	1	0	0	1	0
62101	1	1	45	4	14	2	2	1	#NULL!	2	2	3	2	2	2	1	3	2	3	3	0	0	0	0	0	0	1	1	0	0	0	0	4	1	1	1	1	0	0	0
55512	0	0	0	0	14	2	1	1	#NULL!	1	99	2	2	1	2	2	4	3	1	3	1	0	0	0	1	0	0	0	0	1	0	0	2	0	0	0	0	1	0	0
55519	0	0	0	0	14	2	1	2	2	1	99	3	3	1	1	1	4	2	2	3	0	1	0	0	0	0	1	1	1	0	0	0	2	1	0	0	0	1	0	0
17301	2	1	13	3	14	2	1	1	#NULL!	1	99	1	1	1	1	1	1	1	2	3	0	1	1	0	0	1	1	1	1	1	0	0	2	0	1	0	0	1	0	0
55508	0	0	0	0	14	2	1	1	#NULL!	1	99	3	3	1	1	1	2	1	2	2	0	1	0	0	0	0	0	0	1	1	0	0	2	1	1	1	1	1	0	0
920104	#NULL!	#NULL!	#NULL!	#NULL!	14	2	1	1	#NULL!	1	99	2	1	1	2	2	3	2	3	4	0	0	0	0	0	0	1	0	1	0	0	0	1	1	1	0	0	0	0	0
22112	3	2	14	3	14	3	1	1	#NULL!	1	99	3	2	1	2	2	3	2	2	4	1	1	0	0	0	1	0	0	1	0	0	0	2	1	0	0	1	0	0	0
12405	4	1	7	3	13	2	3	1	#NULL!	1	99	3	3	1	1	1	3	2	2	4	0	0	0	0	0	0	0	0	0	0	1	0	1	1	1	0	1	1	1	0
12402	4	1	7	3	13	2	3	1	#NULL!	1	99	3	2	2	1	1	2	2	4	4	0	0	0	0	0	0	0	1	0	0	0	0	4	0	0	0	1	0	0	0
30320	0	0	21	0	12,14	2	1	1	#NULL!	1	99	3	3	1	2	2	2	2	2	3	0	1	1	0	0	0	1	1	1	0	0	0	3	1	1	0	1	0	0	0
30301	0	0	21	0	12,14	2	1	1	#NULL!	1	99	3	3	1	1	1	2	2	2	2	1	1	0	0	0	0	0	1	1	0	0	0	4	1	1	1	0	0	0	0
43305	2	1	28	2	12,14	2	1	1	#NULL!	1	99	2	2	1	2	1	2	2	2	3	0	1	0	0	0	0	0	1	1	0	0	0	3	1	1	1	0	1	0	0
17403	2	1	13	3	12,13,14	2	1	1	#NULL!	1	99	3	3	1	1	1	2	2	2	3	1	1	1	0	0	0	0	0	1	1	0	0	2	1	1	0	1	0	1	0
17402	2	1	13	3	12,13,14	2	1	2	1	1	99	3	3	2	1	1	2	1	2	2	1	1	1	0	0	1	0	0	1	1	0	0	2	1	1	0	1	0	0	0
17404	2	1	13	3	12,13,14	2	1	1	#NULL!	2	2	2	2	2	1	1	2	2	2	2	1	1	1	0	0	0	0	1	1	1	0	0	2	1	1	0	1	1	0	0
17412	2	1	13	3	12,13	2	1	99	1	1	99	1	1	1	1	1	2	2	2	2	1	0	1	0	0	0	0	0	0	0	0	0	2	0	1	1	0	1	0	0
17413	2	1	13	3	12,13	2	3	1	#NULL!	1	99	2	2	1	1	1	2	2	2	2	1	0	1	0	0	1	1	1	1	0	0	0	2	1	1	1	1	0	0	0
17408	2	1	13	3	12	2	1	1	#NULL!	1	99	2	1	1	2	1	2	1	2	2	1	1	0	0	0	0	0	1	1	0	0	0	2	0	1	1	1	0	0	0
900118	#NULL!	#NULL!	#NULL!	#NULL!	12	2	1	1	#NULL!	1	99	2	2	1	2	2	1	2	2	4	1	0	0	0	0	0	0	0	0	0	0	0	3	0	0	0	0	0	1	0
900113	#NULL!	#NULL!	#NULL!	#NULL!	12	2	3	1	#NULL!	1	99	2	2	2	1	1	3	3	3	4	0	0	0	0	0	0	1	0	0	0	0	0	4	0	0	0	1	0	1	0
07106	2	1	4	2	12	2	1	1	#NULL!	1	99	3	3	1	1	1	3	2	2	4	1	1	0	0	0	0	0	1	0	0	0	0	2	1	0	1	1	1	0	0
800204	1	1	28	0	12	2	1	1	#NULL!	1	99	2	1	1	2	1	3	2	3	3	0	1	0	0	0	0	1	0	0	0	0	0	3	0	0	0	1	0	1	0
910102	#NULL!	#NULL!	#NULL!	#NULL!	12	2	1	1	#NULL!	1	99	1	1	1	2	1	2	2	3	3	0	1	0	0	0	0	0	0	0	0	0	0	4	0	0	0	1	0	1	0
900115	#NULL!	#NULL!	#NULL!	#NULL!	12	2	1	1	#NULL!	1	99	3	3	1	1	1	1	1	1	1	0	0	0	0	0	0	0	0	0	0	1	0	2	1	0	0	0	0	0	0
01205	2	0	1	0	12	2	1	1	#NULL!	1	99	3	3	1	1	1	2	2	2	3	0	0	0	0	0	0	0	0	1	0	0	0	2	1	0	0	0	0	0	0
30302	0	0	21	0	12	2	1	2	1	1	99	3	3	1	1	1	2	2	2	2	1	0	0	0	0	0	0	0	1	0	0	0	2	1	0	0	0	1	0	0
340204	1	1	23	5	12	2	1	1	#NULL!	1	99	3	1	1	1	1	1	1	1	2	0	0	1	0	0	0	0	0	0	0	0	0	2	1	0	0	0	0	0	0
340206	1	1	23	5	12	2	1	1	#NULL!	1	99	2	1	1	2	2	2	2	3	3	1	0	0	0	0	0	0	0	0	0	0	0	3	1	0	1	1	0	0	0
340212	1	1	23	5	12	2	1	1	#NULL!	1	99	2	2	1	2	2	2	2	4	2	0	1	0	1	0	0	1	0	1	0	0	0	4	1	1	0	0	0	0	0
340213	1	1	23	5	12	2	1	1	#NULL!	1	99	1	1	1	2	1	2	2	3	3	0	1	0	0	0	0	0	0	0	1	0	0	3	0	1	0	1	0	1	0
340214	1	1	23	5	12	2	1	1	#NULL!	1	99	2	1	1	2	2	2	2	3	2	0	0	1	0	0	0	1	0	0	0	0	0	4	1	0	0	0	0	0	0
340215	1	1	23	5	12	2	1	1	#NULL!	1	99	3	3	1	2	2	4	4	2	3	0	0	0	0	0	0	0	0	0	0	1	0	3	0	0	0	1	0	0	0
340217	1	1	23	5	12	2	1	1	#NULL!	1	99	2	2	1	1	1	4	3	3	3	1	1	0	0	0	0	0	0	1	0	0	0	2	1	1	0	0	1	0	0
340218	1	1	23	5	12	2	1	1	#NULL!	1	99	2	2	1	1	1	2	2	2	2	0	1	1	0	0	0	0	0	0	0	0	0	3	1	0	0	0	0	0	0
830223	1	1	29	5	12	2	1	1	#NULL!	1	99	2	2	1	2	2	2	2	1	2	1	0	0	0	0	0	0	0	1	0	0	0	3	0	1	0	0	0	0	0
900105	#NULL!	#NULL!	#NULL!	#NULL!	12	2	1	1	#NULL!	1	99	1	1	1	2	2	3	3	3	4	0	0	0	0	0	0	0	0	0	0	0	0	4	0	0	0	1	1	0	0
900106	#NULL!	#NULL!	#NULL!	#NULL!	12	2	1	1	#NULL!	1	99	1	1	1	1	1	4	4	3	4	0	1	0	0	0	0	1	0	0	0	0	0	3	0	1	0	0	0	0	0
900107	#NULL!	#NULL!	#NULL!	#NULL!	12	2	1	2	2	1	99	3	2	1	2	2	4	3	3	3	0	0	0	0	0	0	0	0	0	0	1	0	3	0	1	0	0	0	1	0
900108	#NULL!	#NULL!	#NULL!	#NULL!	12	2	1	1	#NULL!	1	99	1	1	1	1	1	3	3	2	3	0	0	0	0	0	0	0	0	0	0	0	0	3	0	1	0	0	0	0	0
900111	#NULL!	#NULL!	#NULL!	#NULL!	12	2	1	1	#NULL!	1	99	2	2	1	3	2	4	2	4	3	0	0	1	0	0	0	0	0	0	0	0	0	3	0	0	1	0	0	1	0
900114	#NULL!	#NULL!	#NULL!	#NULL!	12	2	1	1	#NULL!	1	99	3	3	2	1	1	1	1	2	2	0	0	1	0	0	0	0	0	0	0	0	0	3	0	1	0	1	1	0	0
900117	#NULL!	#NULL!	#NULL!	#NULL!	12	2	1	2	1	1	99	3	3	1	1	1	1	4	4	4	0	0	0	0	0	0	0	0	0	0	1	0	3	0	1	0	1	0	1	0
900119	#NULL!	#NULL!	#NULL!	#NULL!	12	2	1	1	#NULL!	1	99	3	2	1	1	1	3	3	3	3	1	0	1	0	0	0	0	0	1	0	0	0	3	1	0	1	1	0	0	0
910101	#NULL!	#NULL!	#NULL!	#NULL!	12	2	1	1	#NULL!	1	99	1	1	1	1	1	3	2	2	2	0	0	0	0	0	1	0	1	0	0	0	0	2	1	1	0	0	1	0	0
17415	2	1	13	3	12	2	1	1	#NULL!	1	99	3	3	1	2	1	3	3	4	4	1	0	1	0	0	0	0	0	0	0	0	0	2	1	0	1	0	0	0	0
30322	0	0	21	0	12	2	3	1	#NULL!	1	99	2	2	1	2	2	2	2	2	2	1	1	0	0	0	0	0	0	0	0	0	0	4	1	0	1	1	0	0	0
57314	1	1	38	4	12	2	1	2	1	1	99	3	3	1	1	1	3	2	3	3	1	0	0	0	0	0	0	0	1	0	0	0	4	1	0	0	1	0	1	0
830214	1	1	29	5	12	2	1	1	#NULL!	1	99	3	1	1	2	2	2	3	1	3	1	1	0	0	0	0	1	1	1	0	0	0	2	1	1	1	0	1	0	0
830218	1	1	29	5	12	2	1	1	#NULL!	1	99	2	2	1	2	2	2	2	3	2	1	1	0	0	0	0	1	0	1	0	0	0	4	1	1	0	0	0	0	0
900104	#NULL!	#NULL!	#NULL!	#NULL!	12	2	1	1	#NULL!	1	99	2	1	1	2	1	3	3	3	4	1	0	0	0	0	0	0	0	0	0	0	0	3	1	0	1	0	0	0	0
02501	0	0	0	0	12	2	1	2	1	1	99	3	3	1	1	1	1	1	2	2	0	0	0	0	0	1	0	1	0	0	0	0	2	1	0	0	0	0	0	0
830216	1	1	29	5	12	2	3	1	#NULL!	1	99	3	2	1	1	1	2	2	2	3	0	0	0	0	0	0	0	0	0	0	1	0	1	0	0	1	0	0	0	0
900102	#NULL!	#NULL!	#NULL!	#NULL!	12	2	1	1	#NULL!	1	99	3	2	1	1	1	3	3	3	3	1	1	0	0	0	0	0	0	1	0	0	0	3	0	0	1	1	0	0	0
57302	1	1	38	4	12	2	1	1	#NULL!	1	99	2	2	1	1	1	3	2	3	3	1	0	0	0	0	0	0	0	1	0	0	0	2	1	0	1	1	0	0	0
340201	1	1	23	5	12	2	1	1	#NULL!	1	99	1	1	1	2	2	3	3	2	3	0	0	0	0	0	0	0	0	0	0	0	1	4	1	1	0	0	0	0	0
830212	1	1	29	5	12	2	3	99	1	1	99	3	2	1	1	1	3	3	3	3	0	1	0	1	0	0	0	1	0	0	0	0	2	1	1	0	1	0	0	0
910104	#NULL!	#NULL!	#NULL!	#NULL!	12	2	1	1	#NULL!	1	99	2	2	1	1	1	3	2	3	2	0	0	1	0	0	0	1	0	1	1	0	0	2	1	1	0	1	1	0	0
900116	#NULL!	#NULL!	#NULL!	#NULL!	12	2	1	1	#NULL!	1	99	3	2	1	1	1	2	2	2	2	1	1	0	1	0	0	0	0	0	0	0	0	2	1	1	0	0	0	0	0
01206	2	0	1	0	10,14	2	1	1	#NULL!	1	99	1	1	1	1	1	1	1	1	2	0	1	1	0	1	0	1	1	0	0	0	0	1	1	1	0	0	0	0	0
949908	#NULL!	#NULL!	#NULL!	#NULL!	10,13	2	3	1	#NULL!	1	99	3	2	1	1	1	3	2	2	2	1	1	1	1	1	1	1	1	0	0	0	0	1	1	1	1	1	1	1	1
949905	#NULL!	#NULL!	#NULL!	#NULL!	10,13	2	2	1	#NULL!	1	99	3	2	1	1	1	3	3	2	3	1	1	1	0	0	0	0	0	0	0	0	0	2	1	1	1	0	1	1	0
01211	2	0	1	0	10,12,14	2	1	1	#NULL!	2	99	3	3	1	2	1	2	2	3	3	0	0	1	0	0	0	1	0	1	0	0	0	2	1	1	0	0	1	0	0
01209	2	0	1	0	10,12	2	1	1	#NULL!	1	99	2	2	1	1	1	2	2	3	3	0	1	0	1	0	0	0	0	0	1	0	0	2	0	1	0	1	0	0	0
01210	2	0	1	0	10,12	2	1	1	#NULL!	1	99	3	3	1	2	2	3	3	3	4	0	0	0	0	0	0	0	0	1	0	0	0	3	0	0	1	1	0	0	0
24603	0	0	0	0	10,12	2	2	1	#NULL!	1	99	1	1	1	1	1	2	2	2	2	1	0	1	0	0	1	0	1	1	0	0	0	2	1	0	1	0	0	0	0
01208	2	0	1	0	10,12	2	1	2	1	1	99	3	3	1	1	1	2	1	2	2	1	1	0	0	0	0	0	1	1	0	0	0	2	1	1	1	0	0	0	0
01214	2	0	1	0	10,12	2	3	1	#NULL!	1	99	3	2	1	2	2	2	2	2	2	1	0	1	0	0	0	0	0	1	0	0	0	2	1	1	0	1	1	1	0
949906	#NULL!	#NULL!	#NULL!	#NULL!	10,11,13	2	2	2	1	2	2	3	3	2	1	1	2	2	2	2	1	0	1	0	0	1	0	1	1	1	0	0	4	1	1	1	1	0	0	0
01213	2	0	1	0	10	1	1	1	#NULL!	1	99	1	1	1	2	2	3	2	3	4	0	0	1	0	0	0	1	0	1	0	0	0	2	1	0	0	1	1	0	0
56407	2	1	38	3	10	1	3	1	#NULL!	1	99	2	1	1	1	2	3	3	2	3	0	0	0	0	0	0	0	0	0	0	1	0	2	1	1	0	0	0	0	0
56419	2	1	38	3	10	1	1	1	#NULL!	1	99	1	1	1	1	1	3	3	3	3	0	0	0	0	0	0	1	0	0	0	0	0	4	1	1	0	0	0	0	0
56403	2	1	38	3	10	1	1	1	#NULL!	1	99	3	3	2	2	2	2	2	2	3	0	0	0	1	0	0	1	1	1	0	0	0	3	0	1	0	1	1	0	0
949927	#NULL!	#NULL!	#NULL!	#NULL!	10	1	1	1	#NULL!	2	2	2	2	2	1	1	3	2	4	2	1	1	1	1	1	0	1	1	0	1	0	0	1	1	1	1	1	1	1	0
56415	2	1	38	3	10	1	1	1	#NULL!	1	99	1	1	1	1	1	3	3	3	3	1	0	1	0	0	0	1	0	0	0	0	0	4	1	1	0	0	0	0	0
949904	#NULL!	#NULL!	#NULL!	#NULL!	10	1	3	2	2	1	99	3	3	2	2	1	3	1	2	2	1	1	1	0	1	0	1	1	1	1	0	0	1	1	1	1	1	0	1	0
949907	#NULL!	#NULL!	#NULL!	#NULL!	10	1	2	1	#NULL!	1	99	3	3	2	1	1	4	3	4	4	0	0	0	0	0	0	0	0	1	0	0	0	2	1	1	1	1	1	0	0
949924	#NULL!	#NULL!	#NULL!	#NULL!	10	1	3	1	#NULL!	1	99	2	2	1	1	1	3	2	2	3	0	0	1	0	0	0	1	0	0	0	0	0	2	1	1	0	0	0	1	0
56409	2	1	38	3	10	1	1	1	#NULL!	1	99	3	3	2	2	2	4	4	4	4	0	0	0	0	0	0	0	0	0	0	1	0	4	1	1	1	1	1	1	0
56416	2	1	38	3	10	1	1	1	#NULL!	1	99	2	2	2	2	1	3	3	3	3	1	1	0	0	0	1	1	1	0	0	0	0	4	1	1	0	0	0	0	0
949916	#NULL!	#NULL!	#NULL!	#NULL!	10	1	2	2	2	1	99	3	3	1	1	1	1	1	2	2	1	1	1	0	1	0	1	1	1	1	0	0	1	1	1	1	0	0	0	0
949928	#NULL!	#NULL!	#NULL!	#NULL!	10	1	1	1	#NULL!	2	1	3	3	2	1	1	3	1	2	2	1	0	1	1	1	0	1	0	0	0	0	0	1	1	1	0	0	1	0	0
949931	#NULL!	#NULL!	#NULL!	#NULL!	10	1	1	1	#NULL!	1	99	3	2	2	1	1	1	1	2	2	1	1	1	1	1	1	1	1	1	1	0	0	1	0	0	1	0	0	0	0
949917	#NULL!	#NULL!	#NULL!	#NULL!	10	1	2	2	2	1	99	3	3	2	2	1	2	1	2	2	1	1	1	1	1	1	1	1	1	1	0	0	2	1	0	1	1	0	0	0
949919	#NULL!	#NULL!	#NULL!	#NULL!	10	1	1	2	2	2	99	3	3	2	1	1	2	1	1	1	1	1	1	1	1	1	1	1	1	1	0	0	1	1	0	1	0	1	0	0
949929	#NULL!	#NULL!	#NULL!	#NULL!	10	1	1	1	#NULL!	1	99	2	2	1	1	1	2	1	1	1	0	1	1	1	0	0	1	0	0	0	0	0	2	1	0	0	0	1	0	0
56412	2	1	38	3	10	1	1	1	#NULL!	1	99	3	3	1	2	1	3	2	2	3	1	1	0	0	0	0	1	1	0	0	0	0	4	1	1	0	1	0	1	0
949913	#NULL!	#NULL!	#NULL!	#NULL!	10	1	2	1	#NULL!	1	99	2	2	1	2	1	2	1	2	2	1	1	1	1	1	1	1	1	1	1	0	0	1	1	1	1	1	0	0	0
56406	2	1	38	3	10	1	1	1	#NULL!	1	99	1	1	2	2	1	2	1	2	2	1	0	0	0	1	1	1	0	0	0	0	0	4	0	0	0	1	0	0	0
56420	2	1	38	3	10	1	1	2	1	1	99	3	3	1	2	2	3	3	4	4	0	0	0	0	0	0	0	0	0	0	1	0	2	0	0	0	0	0	0	0
949910	#NULL!	#NULL!	#NULL!	#NULL!	10	1	4	1	#NULL!	1	99	3	3	1	2	2	3	2	2	2	1	0	1	0	0	0	1	0	0	0	0	0	1	1	1	1	1	1	0	0
949926	#NULL!	#NULL!	#NULL!	#NULL!	10	1	1	1	#NULL!	1	99	2	2	1	1	1	2	2	2	3	1	0	1	1	0	0	0	1	0	0	0	0	1	1	0	0	0	0	0	0
949914	#NULL!	#NULL!	#NULL!	#NULL!	10	1	2	1	#NULL!	1	99	3	3	1	2	2	2	2	2	2	1	0	1	0	0	0	1	1	1	0	0	0	2	1	0	1	0	0	0	0
24601	0	0	0	0	10	1	2	2	1	1	99	3	3	1	2	2	3	2	2	4	0	0	1	0	0	0	0	1	0	0	0	0	2	1	1	0	0	0	0	0
52149	0	0	0	0	10	1	1	1	#NULL!	1	99	1	1	1	2	1	2	1	2	2	0	0	0	0	0	0	0	0	0	0	1	0	2	1	1	0	0	0	0	0
949903	#NULL!	#NULL!	#NULL!	#NULL!	10	1	3	1	#NULL!	1	99	3	2	1	1	1	2	2	2	2	1	0	1	0	0	0	1	0	1	0	0	0	1	1	1	1	1	1	1	0
01202	2	0	1	0	10	1	1	1	#NULL!	1	99	3	3	1	2	2	3	3	3	3	0	0	0	0	1	0	0	0	1	1	0	0	3	1	1	0	0	0	1	0
949912	#NULL!	#NULL!	#NULL!	#NULL!	10	1	2	1	#NULL!	1	99	3	3	1	1	1	2	2	2	2	1	1	1	0	0	1	1	1	1	1	0	0	2	1	0	0	1	0	0	0
56405	2	1	38	3	10	1	1	1	#NULL!	1	99	1	1	1	2	2	2	2	2	2	0	0	0	0	0	0	0	0	0	0	0	0	4	1	1	0	0	0	0	0
33404	0	0	0	0	1,5	3	1	1	#NULL!	1	99	1	1	1	1	2	3	3	3	3	0	0	0	0	0	0	0	0	0	0	1	0	4	1	1	0	0	0	1	0
33401	0	0	0	0	1,5	3	1	1	#NULL!	1	99	2	2	1	2	1	3	3	2	4	0	0	1	0	0	0	0	0	0	0	0	0	2	1	1	0	1	0	0	0
33406	0	0	0	0	1,5	3	1	1	#NULL!	2	1	3	2	2	1	1	2	2	2	2	1	0	1	1	0	0	0	0	1	1	0	0	2	1	1	0	1	1	1	0
28105	0	0	21	0	1,5	3	1	1	#NULL!	1	99	2	2	1	2	1	3	2	3	3	0	0	0	0	0	0	0	0	0	0	1	0	2	1	0	0	1	0	0	0
17215	2	1	13	3	1,4,6,7	3	3	1	#NULL!	1	99	1	1	1	2	1	2	2	2	2	1	1	1	0	0	0	0	0	1	0	0	0	2	1	1	0	0	1	0	0
58110	2	1	40	3	1,4	3	1	1	#NULL!	1	99	1	1	1	1	1	2	1	2	3	1	0	0	0	0	0	1	0	0	0	0	0	2	1	1	0	0	1	0	0
58107	2	1	40	3	1,4	3	1	1	#NULL!	1	99	3	3	1	1	1	2	1	2	3	1	1	0	0	0	0	1	1	1	0	0	0	2	0	1	1	1	1	1	0
16203	3	2	11	2	1,3,5	3	1	1	#NULL!	1	99	2	3	2	1	1	3	2	2	2	1	0	1	0	0	0	0	1	0	0	0	0	2	1	1	1	0	1	1	0
33405	0	0	0	0	1,3,5	3	1	1	#NULL!	1	99	2	2	1	2	1	2	2	2	3	0	0	0	0	0	0	0	0	1	0	0	0	2	0	0	1	0	1	1	0
16010	3	2	11	2	1,3,5	3	1	1	#NULL!	1	99	1	1	1	1	1	2	2	2	2	1	1	1	0	0	0	0	0	0	0	0	0	1	0	1	0	0	0	1	0
17211	2	1	13	3	1,3,4,7,12	3	1	2	1	2	2	3	3	1	2	1	2	2	2	3	1	0	1	0	0	1	1	1	1	0	0	0	2	1	1	0	1	1	1	0
58105	2	1	40	3	1,3,4	3	1	1	#NULL!	1	99	2	2	1	1	1	3	1	1	1	0	0	1	0	0	0	1	1	0	0	0	0	2	1	1	0	1	0	0	0
40106	4	1	27	5	1,3	3	1	2	1	1	99	3	3	1	2	2	2	2	2	2	0	0	1	0	0	0	0	0	1	0	0	0	2	0	1	1	0	0	0	0
33410	0	0	0	0	1,3	3	1	1	#NULL!	1	99	1	1	1	1	1	3	1	2	3	0	1	0	0	0	0	0	0	0	0	0	0	2	1	0	0	1	0	0	0
16011	3	2	11	2	1,3	3	1	1	#NULL!	1	99	2	2	1	2	2	2	2	2	2	1	0	0	0	0	0	0	0	0	0	0	0	3	1	0	1	0	0	0	0
33408	0	0	0	0	1,3	3	1	1	#NULL!	1	99	2	2	1	2	2	3	2	3	2	1	0	0	0	0	0	0	0	0	0	0	0	2	1	1	1	0	0	0	0
41201	3	2	27	2	1,3	3	2	1	#NULL!	1	99	3	3	1	1	1	2	3	2	3	1	0	1	0	0	1	0	1	0	1	0	0	1	1	1	1	1	1	1	0
41202	3	2	27	2	1,3	3	2	1	#NULL!	1	99	3	2	1	1	1	2	2	3	3	0	1	0	0	0	0	0	0	0	0	0	0	4	1	1	0	0	0	0	0
22105	3	2	14	3	1,3	3	1	1	#NULL!	1	99	3	3	1	2	2	2	2	2	2	1	1	0	0	0	1	1	1	1	0	0	0	2	1	1	0	0	0	0	0
40101	4	1	27	5	1,3	3	1	1	#NULL!	1	99	2	2	1	2	2	2	1	2	2	1	0	1	0	0	0	0	0	0	0	0	0	2	1	0	0	0	0	0	0
41203	3	2	27	2	1,3	3	2	2	1	1	99	3	3	1	2	2	2	2	2	2	0	0	0	0	0	0	0	0	0	0	1	0	4	1	1	0	1	0	1	0
730101	3	2	13	3	1,2,5,6,7,8,9,11,12	3	2	2	1	1	99	3	2	1	1	1	3	3	3	3	1	0	0	0	0	0	0	0	0	0	0	0	4	0	0	0	1	0	0	0
65817	4	1	47	3	1,2,5,6,7,8,12	3	1	1	#NULL!	1	99	3	2	1	2	2	2	2	2	4	0	0	0	0	0	0	0	0	0	0	1	0	4	1	1	0	1	0	0	0
65815	4	1	47	3	1,2,5,6	3	1	1	#NULL!	1	99	3	2	1	1	1	2	2	3	3	0	0	0	0	0	0	0	0	0	0	1	0	4	1	0	0	1	0	0	0
02101	0	0	0	0	1,2,3,7,8,12	3	1	1	#NULL!	1	99	3	2	1	2	1	3	1	3	2	0	0	1	0	0	0	1	0	0	0	0	0	2	1	0	0	1	0	0	0
17214	2	1	13	3	1,2,3,5,7,12,14	3	1	1	#NULL!	1	99	2	2	1	1	1	2	1	3	3	1	0	1	0	0	0	0	0	0	0	0	0	2	1	0	1	0	0	0	0
17216	2	1	13	3	1,2,3,4,7,14	3	1	1	#NULL!	2	1	3	3	2	1	1	2	2	2	2	1	0	1	0	0	0	0	0	1	0	0	0	2	1	1	1	0	0	0	0
00005	6	1	40	5	1,2,3,4,7,12	3	1	1	#NULL!	1	99	3	3	1	1	1	2	2	2	2	1	1	1	0	0	0	0	1	1	0	0	0	2	1	1	1	1	1	1	0
17210	2	1	13	3	1,2,3,4,6,7,12	3	3	1	#NULL!	1	99	2	2	2	2	2	2	1	1	3	1	1	0	0	0	1	0	1	1	0	0	0	2	1	0	1	1	0	0	0
28108	0	0	21	0	1,2,3,4	3	1	1	#NULL!	1	99	1	1	1	2	1	3	1	2	1	1	0	0	0	0	0	0	0	1	0	0	0	4	1	1	0	0	0	0	0
28109	0	0	21	0	1,2,3,4	3	1	1	#NULL!	1	99	3	2	1	1	1	3	2	3	3	0	0	0	0	0	0	0	0	1	0	0	0	2	1	1	1	0	0	0	0
40104	4	1	27	5	1,2,3,12	3	1	1	#NULL!	1	99	3	2	1	1	1	2	2	2	3	1	0	0	0	0	0	0	0	0	0	0	0	2	1	1	0	0	0	1	0
42101	1	1	27	5	1,2,3,12	3	1	1	#NULL!	1	99	2	2	1	1	1	2	2	3	4	0	0	0	0	0	0	0	0	0	0	0	1	4	1	1	0	1	0	0	0
42102	1	1	27	5	1,2,3	3	1	2	2	1	99	3	3	1	3	2	4	2	3	3	1	0	0	0	0	0	0	1	0	0	0	0	4	1	1	0	1	0	1	0
02103	0	0	0	0	1,2,3	3	1	1	#NULL!	1	99	2	2	1	1	1	3	1	2	3	0	0	0	0	0	0	0	0	0	0	0	0	4	1	0	0	0	0	0	0
22108	3	2	14	3	1,2,3	3	1	2	1	1	99	3	3	1	1	1	2	2	2	2	0	0	0	0	0	0	0	0	0	0	0	0	4	1	1	0	0	1	0	0
28104	0	0	21	0	1,2,3	3	1	1	#NULL!	1	99	1	1	1	2	2	3	2	3	3	0	0	0	0	0	0	1	0	0	0	1	0	4	0	1	0	0	0	0	0
27205	1	1	16	4	1,2	3	1	2	1	1	99	3	2	1	2	1	2	1	2	3	1	0	0	0	0	0	0	1	1	0	0	0	2	1	0	0	1	0	0	0
33409	0	0	0	0	1,14	3	1	2	1	1	99	3	1	1	2	2	2	2	3	4	1	0	0	0	0	0	0	0	0	0	0	0	2	0	0	0	1	0	0	0
57109	1	1	38	4	1	3	1	1	#NULL!	1	99	3	3	1	2	2	2	1	2	3	1	0	0	0	0	0	0	0	1	1	0	0	2	0	0	1	1	0	1	0
830432	1	1	29	5	1	3	1	1	#NULL!	2	1	3	3	2	2	1	4	2	2	4	0	0	0	0	0	0	0	0	0	0	1	0	2	1	0	0	0	1	0	0
39302	0	0	0	0	1	3	1	1	#NULL!	1	99	3	3	1	2	1	2	1	2	3	0	1	1	0	0	0	0	1	0	1	0	0	2	1	1	0	0	0	0	0
45101	3	2	28	2	1	3	2	1	#NULL!	1	99	3	3	2	1	1	4	4	4	4	1	1	1	0	1	0	0	0	0	0	0	0	2	1	1	0	0	0	0	0
830441	1	1	29	5	1	3	3	1	#NULL!	1	99	3	2	1	2	2	3	2	2	3	0	0	0	0	0	0	0	0	0	0	1	0	2	1	1	0	1	0	0	0
39305	0	0	0	0	1	3	1	1	#NULL!	1	99	3	2	1	1	1	2	1	3	4	0	1	0	0	0	1	0	1	0	0	0	0	4	1	1	1	1	1	1	0
830438	1	1	29	5	1	3	1	1	#NULL!	1	99	2	2	1	1	1	2	2	2	2	0	0	1	0	0	0	0	0	1	0	0	0	2	0	1	1	1	0	0	0
27203	1	1	16	4	1	3	1	1	#NULL!	1	99	3	2	1	2	1	3	3	3	3	1	1	1	0	0	0	0	0	1	0	0	0	2	1	1	1	1	1	0	0
20301	0	2	13	3	1	3	1	1	#NULL!	1	99	3	2	1	1	1	3	3	3	4	0	1	0	0	0	0	0	0	0	0	0	0	4	1	1	1	1	1	1	0
22107	3	2	14	3	1	3	1	1	#NULL!	1	99	2	2	2	1	1	2	2	2	3	0	1	0	0	0	0	0	0	1	0	0	0	3	1	1	1	1	0	0	0
28102	0	0	21	0	1	3	1	1	#NULL!	1	99	2	2	1	2	2	4	1	3	3	0	1	0	0	0	0	1	1	0	0	0	0	2	1	1	0	1	0	1	0
57104	1	1	38	4	1	3	1	1	#NULL!	1	99	2	2	1	2	2	2	2	2	3	1	0	0	1	1	0	1	0	1	0	0	0	3	1	0	0	0	0	0	0
57110	1	1	38	4	1	3	1	1	#NULL!	1	99	2	1	1	1	1	1	2	3	3	1	0	0	0	0	0	0	0	0	0	0	0	4	1	1	0	0	0	0	0
830436	1	1	29	5	1	3	1	1	#NULL!	1	99	1	1	1	2	2	4	3	3	3	0	0	0	0	0	0	0	0	0	0	0	0	4	1	1	0	1	0	0	0
29103	1	1	18	4	1	3	1	1	#NULL!	1	99	2	2	1	1	1	2	2	2	2	0	1	0	0	0	0	0	0	0	0	0	0	2	1	0	1	0	0	0	0
830429	1	1	29	5	1	3	1	1	#NULL!	1	99	1	1	1	1	1	2	2	2	2	1	1	1	1	1	1	1	1	1	1	0	0	2	1	1	1	1	1	1	0
57108	1	1	38	4	1	3	1	1	#NULL!	1	99	1	1	1	2	1	2	2	2	2	0	0	0	0	0	0	0	0	0	0	1	0	4	1	0	0	0	1	0	0
830433	1	1	29	5	1	3	1	1	#NULL!	1	99	3	3	1	1	1	2	2	2	2	1	0	0	0	0	0	0	0	0	0	0	0	2	1	1	0	1	0	0	0

## Sheet: variable
Question	Variables		code
A1	Institution		0.Missing value 1.University hospital 2.Cancer hospital 3.Children hospital 4.General hospital 5.Clinic 6.Others
A2	Facility certification		0.Not applicable 1.Designated cancer hospitals 2.Core hospital for pediatric cancer treatment 3.Others
A3	Prefecture
A4	Number of beds in the facility		0.Missing value 1.Less than 200 2.200–399 3.400–599 4.600–799 5.More than 800
A5	Affilated department		1.Pediatrics 2.Pediatric surgery 3.Pediatric hematology/oncology 4.Hematology/oncology 5.Internal medicine 6.Surgery 7.Neurosurgery 8.Urology 9.Gynecology 10.Breast department 11.Endocrinology 12.Orthopedics 13.Radiology 14.Others
A5-1		3groups	1.Gynecology/Breast Oncology 2.Other Departments for Adults 3.Pediatrics(Mixed)
A6	Department		1.Ward 2.Outpatient 3.Ward/outpatient 4.Others
A7	Manager		1.No 2.Yes 99.Missing value
A7-1		job title	1.Deputy-head nurse 2.Others：
A8	Certified or specialized nurses		1.No 2.Yes
A8-1		type	1.Certified nurse specialist 2.Certified nurse 99.Missing value
A9	Total years for nursing		1.1–3 years 2.4–9 years 3.More than 10 years
A10	Total years for oncology nursing		1.1–3 years 2.4–9 years 3.More than 10 years
A11	Cancer-related academic society		1.Not belonged 2.Belonged
B1	To explain to patients(15-19years)		1.Very important 2.Important 3.Not very important 4.Not important
B2	To explain to patients(20-39years)		1.Very important 2.Important 3.Not very important 4.Not important
B3	Necessary information(15-29years)		1.Sufficient 2.Moderately sufficient 3.Moderately insufficient 4.Insufficient 5.I don’t know
B4	Necessary information(20-39years)		1.Sufficient 2.Moderately sufficient 3.Moderately insufficient 4.Insufficient 5.I don’t know
B5	Taking sexuality into consideration		1.Sufficient 2.Moderately sufficient 3.Moderately insufficient 4.Insufficient 5.I don’t know
B6	Sufficient support system		1.Sufficient 2.Moderately sufficient 3.Moderately insufficient 4.Insufficient 5.I don’t know
B7	Support for sexual and reproductine issues
B7-1		Referral to other professionals	0.Not applicable 1.Applicable
B7-2		Emotional support	0.Not applicable 1.Applicable
B7-3		Consultation on fertility preservation	0.Not applicable 1.Applicable
B7-4		Consultation on sexual behavior	0.Not applicable 1.Applicable
B7-5		Consultation on sexuality	0.Not applicable 1.Applicable
B7-6		Introduction of patient association	0.Not applicable 1.Applicable
B7-7		Information provided by pamphlets	0.Not applicable 1.Applicable
B7-8		Consultation on treatment costs	0.Not applicable 1.Applicable
B7-9		Family support	0.Not applicable 1.Applicable
B7-10		Symptom management	0.Not applicable 1.Applicable
B7-11		None	0.Not applicable 1.Applicable
B7-12		Others	0.Not applicable 1.Applicable
B8	Nurse's attendance		1.Always present 2.Depending on the situation 3.Not present 4.I don’t know
B9	Future challenge
B9-1		Multidisciplinary collaboration	0.Not applicable 1.Necessary
B9-2		Education and professionalization of nurses	0.Not applicable 1.Necessary
B9-3		Cooperation with other facilities	0.Not applicable 1.Necessary
B9-4		Consultation with expert	0.Not applicable 1.Necessary
B9-5		Workshops or seminars	0.Not applicable 1.Necessary
B9-6		Development of a guideline	0.Not applicable 1.Necessary
B9-7		Others	0.Not applicable 1.Necessary
